# Supplementary material for: Organosolv Pretreatment of Cocoa Pod Husks: Isolation, Analysis, and Use of Lignin from an Abundant Waste Product
Source: ACS Sustain Chem Eng. 2023 Sep 21;11(39):14323–33. doi: 10.1021/acssuschemeng.2c03670 (PMC10548466; doi:10.1021/acssuschemeng.2c03670)
Supplement: Supplementary file 2 — sc2c03670_si_002.cif [file sc2c03670_si_002.cif]

data_10
_audit_creation_date                               2022-03-08
_audit_creation_method                            'by CrystalStructure 4.3'

_publ_section_references
;
    ENTER OTHER REFERENCES

    Rigaku (2019). CrystalStructure. Version 4.3. 
    Rigaku Corporation, Tokyo, Japan.

    Sheldrick, G. M. (2014). Acta Cryst. (2014). A70, C1437.
    SHELXT Version 2018/2

    Sheldrick, G.M. (2008) SHELXL Version 2018/3, Acta Cryst. A64, 112-122.

    Rigaku (1998). REQAB. 
    Rigaku Corporation, Tokyo, Japan.

;


_chemical_formula_sum                             'C15 H11 O3 P'
_chemical_formula_moiety                          'C15 H11 O3 P'
_chemical_formula_weight                           270.22
_chemical_melting_point                            ?

#==============================================================================
# CRYSTAL DATA
_space_group_crystal_system                        monoclinic
_space_group_name_H-M_alt                         'P 1 21/n 1'
_space_group_name_Hall                            '-P 2yn'
_space_group_IT_number                             14
loop_
_space_group_symop_id
_space_group_symop_operation_xyz
1   '+X,+Y,+Z'
2   '1/2-X,1/2+Y,1/2-Z'
3   '-X,-Y,-Z'
4   '-1/2+X,-1/2-Y,-1/2+Z'
#------------------------------------------------------------------------------
_cell_length_a                                     9.9792(13)
_cell_length_b                                     13.3689(14)
_cell_length_c                                     10.7383(13)
_cell_angle_alpha                                  90.0000
_cell_angle_beta                                   114.599(3)
_cell_angle_gamma                                  90.0000
_cell_volume                                       1302.6(3)
_cell_formula_units_Z                              4
_cell_measurement_reflns_used                      4470
_cell_measurement_theta_min                        1.50
_cell_measurement_theta_max                        27.40
_cell_measurement_temperature                      173
#------------------------------------------------------------------------------
_exptl_crystal_description                         prism
_exptl_crystal_colour                              colorless
_exptl_crystal_size_max                            0.200
_exptl_crystal_size_mid                            0.100
_exptl_crystal_size_min                            0.100
_exptl_crystal_density_diffrn                      1.378
_exptl_crystal_density_meas                        ?
_exptl_crystal_density_method                     'not measured'
_exptl_crystal_F_000                               560.00
_exptl_absorpt_coefficient_mu                      0.211
_exptl_absorpt_correction_type                     multi-scan
_exptl_absorpt_process_details                    'REQAB (Rigaku, 1998)'
_exptl_absorpt_correction_T_min                    0.861
_exptl_absorpt_correction_T_max                    0.979

#==============================================================================
# EXPERIMENTAL DATA

_diffrn_ambient_temperature                        173
_diffrn_radiation_type                            'Mo K\a'
_diffrn_radiation_wavelength                       0.71075
_diffrn_measurement_device_type                   'Rigaku XtaLAB P200'
_diffrn_measurement_method                         \w
_diffrn_detector_area_resol_mean                   5.814
_diffrn_reflns_number                              18015
_diffrn_reflns_av_unetI/netI                       0.0126
_diffrn_reflns_av_R_equivalents                    0.0237
_diffrn_reflns_theta_max                           25.357
_diffrn_reflns_theta_min                           2.343
_diffrn_reflns_theta_full                          25.242
_diffrn_measured_fraction_theta_max                0.991
_diffrn_measured_fraction_theta_full               0.991
_diffrn_reflns_Laue_measured_fraction_max          0.991
_diffrn_reflns_Laue_measured_fraction_full         0.991
_diffrn_reflns_point_group_measured_fraction_max   0.991
_diffrn_reflns_point_group_measured_fraction_full  0.991
_diffrn_reflns_limit_h_min                        -12
_diffrn_reflns_limit_h_max                         12
_diffrn_reflns_limit_k_min                        -16
_diffrn_reflns_limit_k_max                         16
_diffrn_reflns_limit_l_min                        -11
_diffrn_reflns_limit_l_max                         12
_diffrn_standards_number                           0
_diffrn_standards_interval_count                   .
_diffrn_standards_decay_%                          ?
_reflns_number_total                               2356
_reflns_number_gt                                  2206
_reflns_threshold_expression                       F^2^>2.0\s(F^2^)
_reflns_Friedel_coverage          0.000
_reflns_Friedel_fraction_max      .
_reflns_Friedel_fraction_full     .

#==============================================================================
# REFINEMENT DATA

_refine_special_details
;
    Refinement was performed using all reflections. The weighted 
    R-factor (wR) and goodness of fit (S) are based on F^2^.
    R-factor (gt) are based on F. The threshold expression of
    F^2^ > 2.0 sigma(F^2^) is used only for calculating R-factor (gt).
;
_refine_ls_structure_factor_coef                   Fsqd
_refine_ls_R_factor_all                            0.0324
_refine_ls_R_factor_gt                             0.0309
_refine_ls_wR_factor_ref                           0.0911
_refine_ls_wR_factor_gt                            0.0902
_refine_ls_number_restraints                       0
_refine_ls_hydrogen_treatment                      constr
_refine_ls_number_reflns                           2356
_refine_ls_number_parameters                       172
_refine_ls_goodness_of_fit_ref                     1.104
_refine_ls_weighting_scheme                        calc
_refine_ls_weighting_details
           'w = 1/[\s^2^(Fo^2^)+(0.0527P)^2^+0.3432P] where P=(Fo^2^+2Fc^2^)/3'
_atom_sites_solution_hydrogens                     geom
_atom_sites_solution_primary                       direct
_atom_sites_solution_secondary                     difmap
_refine_ls_shift/su_max                            0.001
_refine_diff_density_max                           0.26
_refine_diff_density_min                          -0.39
_refine_ls_extinction_method                       none
_refine_ls_extinction_coef                         ?

loop_
_atom_type_symbol
_atom_type_description
_atom_type_scat_dispersion_real
_atom_type_scat_dispersion_imag
_atom_type_scat_source
  'C' 'C'  0.0033 0.0016 
;
International Tables for Crystallography
(Vol. C, Tables 4.2.6.8 and 6.1.1.4)
;
  'H' 'H'  0.0000 0.0000 
;
International Tables for Crystallography
(Vol. C, Table 6.1.1.4)
;
  'O' 'O'  0.0106 0.0060 
;
International Tables for Crystallography
(Vol. C, Tables 4.2.6.8 and 6.1.1.4)
;
  'P' 'P'  0.1023 0.0942 
;
International Tables for Crystallography
(Vol. C, Tables 4.2.6.8 and 6.1.1.4)
;

#==============================================================================
# ATOMIC COORDINATES AND THERMAL PARAMETERS

loop_
 _atom_site_label
 _atom_site_type_symbol
 _atom_site_fract_x
 _atom_site_fract_y
 _atom_site_fract_z
 _atom_site_U_iso_or_equiv
 _atom_site_adp_type
 _atom_site_occupancy
 _atom_site_site_symmetry_order  
 _atom_site_calc_flag
 _atom_site_refinement_flags_posn
 _atom_site_refinement_flags_adp
 _atom_site_refinement_flags_occupancy
 _atom_site_disorder_assembly
 _atom_site_disorder_group
P1 P 0.77337(4) 0.66202(2) 0.46148(3) 0.02813(14) Uani 1 1 d . . . . .
O1 O 0.61185(11) 0.70666(7) 0.38868(9) 0.0334(2) Uani 1 1 d . . . . .
O2 O 0.82834(13) 0.63152(8) 0.36041(11) 0.0423(3) Uani 1 1 d . . . . .
O13 O 0.86958(10) 0.74549(7) 0.56426(9) 0.0312(2) Uani 1 1 d . . . . .
C1 C 0.52741(15) 0.72431(10) 0.46284(14) 0.0305(3) Uani 1 1 d . . . . .
C2 C 0.53778(14) 0.66151(10) 0.57067(14) 0.0283(3) Uani 1 1 d . . . . .
C3 C 0.44149(16) 0.68296(12) 0.63205(15) 0.0376(3) Uani 1 1 d . . . . .
H3 H 0.444236 0.642361 0.705680 0.045 Uiso 1 1 calc R U . . .
C4 C 0.34300(17) 0.76133(14) 0.58849(17) 0.0477(4) Uani 1 1 d . . . . .
H4 H 0.278838 0.773766 0.631839 0.057 Uiso 1 1 calc R U . . .
C5 C 0.33717(18) 0.82161(14) 0.48253(18) 0.0498(4) Uani 1 1 d . . . . .
H5 H 0.269524 0.875795 0.453257 0.060 Uiso 1 1 calc R U . . .
C6 C 0.42957(17) 0.80339(12) 0.41878(16) 0.0411(4) Uani 1 1 d . . . . .
H6 H 0.425973 0.844699 0.345477 0.049 Uiso 1 1 calc R U . . .
C7 C 0.64253(14) 0.57707(10) 0.61580(13) 0.0276(3) Uani 1 1 d . . . . .
C8 C 0.75629(15) 0.56888(10) 0.57114(14) 0.0286(3) Uani 1 1 d . . . . .
C9 C 0.85607(17) 0.48984(11) 0.61297(16) 0.0386(3) Uani 1 1 d . . . . .
H9 H 0.931466 0.485350 0.581014 0.046 Uiso 1 1 calc R U . . .
C10 C 0.84566(19) 0.41810(11) 0.70065(17) 0.0460(4) Uani 1 1 d . . . . .
H10 H 0.913830 0.364209 0.729652 0.055 Uiso 1 1 calc R U . . .
C11 C 0.73514(19) 0.42525(12) 0.74603(16) 0.0446(4) Uani 1 1 d . . . . .
H11 H 0.728457 0.376133 0.807132 0.054 Uiso 1 1 calc R U . . .
C12 C 0.63451(17) 0.50239(11) 0.70418(15) 0.0365(3) Uani 1 1 d . . . . .
H12 H 0.558586 0.505038 0.735635 0.044 Uiso 1 1 calc R U . . .
C14 C 0.95247(16) 0.81757(11) 0.52344(16) 0.0362(3) Uani 1 1 d . . . . .
H14A H 1.004674 0.782163 0.475734 0.043 Uiso 1 1 calc R U . . .
H14B H 1.027568 0.849454 0.606321 0.043 Uiso 1 1 calc R U . . .
C15 C 0.85843(17) 0.89503(11) 0.43333(16) 0.0383(3) Uani 1 1 d . . . . .
C16 C 0.7849(2) 0.95748(13) 0.35816(19) 0.0494(4) Uani 1 1 d . . . . .
H16 H 0.725760 1.007737 0.297672 0.059 Uiso 1 1 calc R U . . .

loop_
 _atom_site_aniso_label
 _atom_site_aniso_U_11
 _atom_site_aniso_U_22
 _atom_site_aniso_U_33
 _atom_site_aniso_U_23
 _atom_site_aniso_U_13
 _atom_site_aniso_U_12
P1 0.0339(2) 0.0284(2) 0.0259(2) -0.00174(12) 0.01623(16) -0.00037(13)
O1 0.0354(5) 0.0380(5) 0.0263(5) 0.0055(4) 0.0124(4) 0.0012(4)
O2 0.0587(7) 0.0405(6) 0.0407(6) -0.0054(5) 0.0336(5) -0.0008(5)
O13 0.0349(5) 0.0310(5) 0.0304(5) -0.0011(4) 0.0162(4) -0.0042(4)
C1 0.0292(7) 0.0325(7) 0.0270(7) -0.0031(5) 0.0088(5) -0.0014(5)
C2 0.0264(6) 0.0316(7) 0.0246(7) -0.0040(5) 0.0083(5) -0.0031(5)
C3 0.0317(7) 0.0498(8) 0.0312(8) -0.0062(6) 0.0131(6) -0.0025(6)
C4 0.0315(8) 0.0674(11) 0.0413(9) -0.0144(8) 0.0123(7) 0.0071(7)
C5 0.0399(9) 0.0526(10) 0.0447(10) -0.0079(8) 0.0056(7) 0.0166(7)
C6 0.0395(8) 0.0378(8) 0.0350(8) 0.0022(6) 0.0046(7) 0.0061(6)
C7 0.0292(6) 0.0286(7) 0.0228(6) -0.0022(5) 0.0086(5) -0.0048(5)
C8 0.0320(7) 0.0268(6) 0.0261(6) -0.0020(5) 0.0111(5) -0.0005(5)
C9 0.0393(8) 0.0343(7) 0.0404(8) -0.0009(6) 0.0150(6) 0.0060(6)
C10 0.0490(9) 0.0318(8) 0.0460(9) 0.0055(7) 0.0085(7) 0.0085(7)
C11 0.0556(10) 0.0336(8) 0.0360(8) 0.0100(6) 0.0105(7) -0.0063(7)
C12 0.0394(8) 0.0372(7) 0.0314(7) 0.0028(6) 0.0134(6) -0.0085(6)
C14 0.0328(7) 0.0359(7) 0.0430(8) 0.0017(6) 0.0188(6) -0.0055(6)
C15 0.0444(8) 0.0341(8) 0.0415(8) -0.0025(7) 0.0230(7) -0.0065(6)
C16 0.0584(10) 0.0393(8) 0.0512(10) 0.0083(8) 0.0235(8) 0.0024(8)

#==============================================================================
_computing_data_collection
                                'CrystalClear-SM Expert 2.1 b45 (Rigaku, 2015)'
_computing_cell_refinement
                                               'CrystalClear-SM Expert 2.1 b45'
_computing_data_reduction
                                               'CrystalClear-SM Expert 2.1 b45'
_computing_structure_solution
                                      'SHELXT Version 2018/2 (Sheldrick, 2014)'
_computing_structure_refinement
                                      'SHELXL Version 2018/3 (Sheldrick, 2008)'
_computing_publication_material
                                          'CrystalStructure 4.3 (Rigaku, 2019)'
_computing_molecular_graphics                     'CrystalStructure 4.3'

#==============================================================================
# MOLECULAR GEOMETRY

_geom_special_details
;
 All esds (except the esd in the dihedral angle between two l.s. planes)
 are estimated using the full covariance matrix.  The cell esds are taken
 into account individually in the estimation of esds in distances, angles
 and torsion angles; correlations between esds in cell parameters are only
 used when they are defined by crystal symmetry.  An approximate (isotropic)
 treatment of cell esds is used for estimating esds involving l.s. planes.
;

loop_
 _geom_bond_atom_site_label_1
 _geom_bond_atom_site_label_2
 _geom_bond_distance
 _geom_bond_site_symmetry_2
 _geom_bond_publ_flag
P1 O2 1.4631(10) . ?
P1 O13 1.5821(10) . ?
P1 O1 1.5863(10) . ?
P1 C8 1.7701(14) . ?
O1 C1 1.3994(17) . ?
O13 C14 1.4515(16) . ?
C1 C6 1.382(2) . ?
C1 C2 1.399(2) . ?
C2 C3 1.403(2) . ?
C2 C7 1.4766(19) . ?
C3 C4 1.378(2) . ?
C3 H3 0.9500 . ?
C4 C5 1.376(3) . ?
C4 H4 0.9500 . ?
C5 C6 1.380(2) . ?
C5 H5 0.9500 . ?
C6 H6 0.9500 . ?
C7 C12 1.4025(19) . ?
C7 C8 1.4085(19) . ?
C8 C9 1.392(2) . ?
C9 C10 1.378(2) . ?
C9 H9 0.9500 . ?
C10 C11 1.382(3) . ?
C10 H10 0.9500 . ?
C11 C12 1.378(2) . ?
C11 H11 0.9500 . ?
C12 H12 0.9500 . ?
C14 C15 1.461(2) . ?
C14 H14A 0.9900 . ?
C14 H14B 0.9900 . ?
C15 C16 1.181(2) . ?
C16 H16 0.9500 . ?

loop_
 _geom_angle_atom_site_label_1
 _geom_angle_atom_site_label_2
 _geom_angle_atom_site_label_3
 _geom_angle
 _geom_angle_site_symmetry_1
 _geom_angle_site_symmetry_3
 _geom_angle_publ_flag
O2 P1 O13 114.08(6) . . ?
O2 P1 O1 110.92(6) . . ?
O13 P1 O1 105.99(5) . . ?
O2 P1 C8 117.84(6) . . ?
O13 P1 C8 103.33(6) . . ?
O1 P1 C8 103.47(6) . . ?
C1 O1 P1 120.79(8) . . ?
C14 O13 P1 120.95(9) . . ?
C6 C1 C2 122.73(14) . . ?
C6 C1 O1 116.17(13) . . ?
C2 C1 O1 121.02(12) . . ?
C1 C2 C3 115.93(13) . . ?
C1 C2 C7 121.93(12) . . ?
C3 C2 C7 122.14(13) . . ?
C4 C3 C2 121.81(15) . . ?
C4 C3 H3 119.1 . . ?
C2 C3 H3 119.1 . . ?
C5 C4 C3 120.32(15) . . ?
C5 C4 H4 119.8 . . ?
C3 C4 H4 119.8 . . ?
C4 C5 C6 120.00(15) . . ?
C4 C5 H5 120.0 . . ?
C6 C5 H5 120.0 . . ?
C5 C6 C1 119.21(15) . . ?
C5 C6 H6 120.4 . . ?
C1 C6 H6 120.4 . . ?
C12 C7 C8 117.14(13) . . ?
C12 C7 C2 122.30(13) . . ?
C8 C7 C2 120.56(12) . . ?
C9 C8 C7 121.25(13) . . ?
C9 C8 P1 119.65(11) . . ?
C7 C8 P1 119.10(10) . . ?
C10 C9 C8 120.11(15) . . ?
C10 C9 H9 119.9 . . ?
C8 C9 H9 119.9 . . ?
C9 C10 C11 119.40(14) . . ?
C9 C10 H10 120.3 . . ?
C11 C10 H10 120.3 . . ?
C12 C11 C10 121.13(14) . . ?
C12 C11 H11 119.4 . . ?
C10 C11 H11 119.4 . . ?
C11 C12 C7 120.96(14) . . ?
C11 C12 H12 119.5 . . ?
C7 C12 H12 119.5 . . ?
O13 C14 C15 112.39(12) . . ?
O13 C14 H14A 109.1 . . ?
C15 C14 H14A 109.1 . . ?
O13 C14 H14B 109.1 . . ?
C15 C14 H14B 109.1 . . ?
H14A C14 H14B 107.9 . . ?
C16 C15 C14 177.96(17) . . ?
C15 C16 H16 180.0 . . ?

loop_
 _geom_torsion_atom_site_label_1
 _geom_torsion_atom_site_label_2
 _geom_torsion_atom_site_label_3
 _geom_torsion_atom_site_label_4
 _geom_torsion
 _geom_torsion_site_symmetry_1
 _geom_torsion_site_symmetry_2
 _geom_torsion_site_symmetry_3
 _geom_torsion_site_symmetry_4
 _geom_torsion_publ_flag
O2 P1 O1 C1 168.67(10) . . . . ?
O13 P1 O1 C1 -67.00(11) . . . . ?
C8 P1 O1 C1 41.38(11) . . . . ?
O2 P1 O13 C14 28.89(12) . . . . ?
O1 P1 O13 C14 -93.45(10) . . . . ?
C8 P1 O13 C14 158.07(10) . . . . ?
P1 O1 C1 C6 148.71(11) . . . . ?
P1 O1 C1 C2 -34.40(16) . . . . ?
C6 C1 C2 C3 0.4(2) . . . . ?
O1 C1 C2 C3 -176.27(12) . . . . ?
C6 C1 C2 C7 179.68(13) . . . . ?
O1 C1 C2 C7 3.00(19) . . . . ?
C1 C2 C3 C4 -0.1(2) . . . . ?
C7 C2 C3 C4 -179.35(13) . . . . ?
C2 C3 C4 C5 -0.3(2) . . . . ?
C3 C4 C5 C6 0.4(3) . . . . ?
C4 C5 C6 C1 -0.1(2) . . . . ?
C2 C1 C6 C5 -0.3(2) . . . . ?
O1 C1 C6 C5 176.50(13) . . . . ?
C1 C2 C7 C12 -167.15(13) . . . . ?
C3 C2 C7 C12 12.1(2) . . . . ?
C1 C2 C7 C8 13.11(19) . . . . ?
C3 C2 C7 C8 -167.66(13) . . . . ?
C12 C7 C8 C9 0.1(2) . . . . ?
C2 C7 C8 C9 179.88(12) . . . . ?
C12 C7 C8 P1 -179.08(10) . . . . ?
C2 C7 C8 P1 0.68(17) . . . . ?
O2 P1 C8 C9 33.34(14) . . . . ?
O13 P1 C8 C9 -93.49(12) . . . . ?
O1 P1 C8 C9 156.15(11) . . . . ?
O2 P1 C8 C7 -147.44(11) . . . . ?
O13 P1 C8 C7 85.73(11) . . . . ?
O1 P1 C8 C7 -24.64(12) . . . . ?
C7 C8 C9 C10 -0.6(2) . . . . ?
P1 C8 C9 C10 178.62(12) . . . . ?
C8 C9 C10 C11 0.2(2) . . . . ?
C9 C10 C11 C12 0.6(2) . . . . ?
C10 C11 C12 C7 -1.0(2) . . . . ?
C8 C7 C12 C11 0.7(2) . . . . ?
C2 C7 C12 C11 -179.08(13) . . . . ?
P1 O13 C14 C15 75.84(14) . . . . ?


#==============================================================================
# Additional structures and associated data_? identifiers
# should be added at this point if there is more than one 
# structure analysis in the CIF.

_shelx_res_file
;
TITL DDNW1
    shelxl.res
    created by SHELXL-2018/3 at 19:12:16 on 08-Mar-2022
CELL  0.71075 9.97920 13.36890 10.73830 90.00000 114.59900 90.00000
ZERR  4 0.00130 0.00140 0.00130 0.00000 0.00300 0.00000
LATT 1
SYMM .50-X, .50+Y, .50-Z
SFAC C H O P
UNIT 60 44 12 4
OMIT     2   2   1
OMIT     0   2   2
L.S. 20
FMAP 2
PLAN 5
WPDB -2
HTAB
BOND $H
CONF
LIST 4
TEMP -100.0
ACTA
SIZE 0.100 0.100 0.200
WGHT    0.052700    0.343200
FVAR       1.36936
P1    4    0.773373    0.662022    0.461482    11.00000    0.03388    0.02838 =
         0.02595   -0.00174    0.01623   -0.00037
O1    3    0.611845    0.706660    0.388678    11.00000    0.03535    0.03800 =
         0.02632    0.00547    0.01237    0.00120
O2    3    0.828339    0.631516    0.360415    11.00000    0.05873    0.04051 =
         0.04072   -0.00536    0.03360   -0.00080
O13   3    0.869584    0.745493    0.564263    11.00000    0.03494    0.03096 =
         0.03037   -0.00110    0.01616   -0.00419
C1    1    0.527415    0.724306    0.462843    11.00000    0.02922    0.03252 =
         0.02697   -0.00309    0.00883   -0.00136
C2    1    0.537782    0.661511    0.570671    11.00000    0.02642    0.03161 =
         0.02461   -0.00404    0.00826   -0.00309
C3    1    0.441492    0.682963    0.632051    11.00000    0.03167    0.04985 =
         0.03119   -0.00625    0.01312   -0.00253
AFIX  43
H3    2    0.444236    0.642361    0.705680    11.00000   -1.20000
AFIX   0
C4    1    0.343002    0.761326    0.588488    11.00000    0.03147    0.06739 =
         0.04134   -0.01444    0.01230    0.00710
AFIX  43
H4    2    0.278838    0.773766    0.631839    11.00000   -1.20000
AFIX   0
C5    1    0.337168    0.821614    0.482533    11.00000    0.03995    0.05258 =
         0.04469   -0.00790    0.00556    0.01656
AFIX  43
H5    2    0.269524    0.875795    0.453257    11.00000   -1.20000
AFIX   0
C6    1    0.429565    0.803386    0.418784    11.00000    0.03945    0.03776 =
         0.03502    0.00215    0.00463    0.00610
AFIX  43
H6    2    0.425973    0.844699    0.345477    11.00000   -1.20000
AFIX   0
C7    1    0.642531    0.577066    0.615800    11.00000    0.02919    0.02859 =
         0.02282   -0.00218    0.00859   -0.00481
C8    1    0.756289    0.568882    0.571144    11.00000    0.03195    0.02679 =
         0.02613   -0.00203    0.01106   -0.00048
C9    1    0.856065    0.489841    0.612972    11.00000    0.03934    0.03433 =
         0.04044   -0.00092    0.01500    0.00604
AFIX  43
H9    2    0.931466    0.485350    0.581014    11.00000   -1.20000
AFIX   0
C10   1    0.845657    0.418100    0.700652    11.00000    0.04897    0.03179 =
         0.04596    0.00554    0.00849    0.00850
AFIX  43
H10   2    0.913830    0.364209    0.729652    11.00000   -1.20000
AFIX   0
C11   1    0.735144    0.425248    0.746034    11.00000    0.05563    0.03359 =
         0.03602    0.00998    0.01048   -0.00634
AFIX  43
H11   2    0.728457    0.376133    0.807132    11.00000   -1.20000
AFIX   0
C12   1    0.634509    0.502392    0.704176    11.00000    0.03943    0.03723 =
         0.03142    0.00284    0.01338   -0.00855
AFIX  43
H12   2    0.558586    0.505038    0.735635    11.00000   -1.20000
AFIX   0
C14   1    0.952471    0.817574    0.523439    11.00000    0.03284    0.03588 =
         0.04304    0.00167    0.01883   -0.00548
AFIX  23
H14A  2    1.004674    0.782163    0.475734    11.00000   -1.20000
H14B  2    1.027568    0.849454    0.606321    11.00000   -1.20000
AFIX   0
C15   1    0.858431    0.895025    0.433328    11.00000    0.04443    0.03412 =
         0.04151   -0.00253    0.02302   -0.00650
C16   1    0.784914    0.957482    0.358156    11.00000    0.05840    0.03928 =
         0.05121    0.00828    0.02354    0.00245
AFIX 163
H16   2    0.725760    1.007737    0.297672    11.00000   -1.20000
AFIX   0
HKLF 4


REM  DDNW1
REM wR2 = 0.0911, GooF = S = 1.104, Restrained GooF = 1.104 for all data
REM R1 = 0.0309 for 2206 Fo > 4sig(Fo) and 0.0324 for all 2356 data
REM 172 parameters refined using 0 restraints

END

WGHT      0.0491      0.3663

REM No hydrogen bonds found for HTAB generation

REM Highest difference peak  0.264,  deepest hole -0.393,  1-sigma level  0.051
Q1    1   0.7651  0.6068  0.5200  11.00000  0.05    0.26
Q2    1   0.7061  0.5778  0.5968  11.00000  0.05    0.23
Q3    1   0.2031  0.7209  0.6234  11.00000  0.05    0.21
Q4    1   0.6920  0.7026  0.4250  11.00000  0.05    0.20
Q5    1   0.6189  0.5353  0.6441  11.00000  0.05    0.19
;

_shelx_res_checksum   23543

_shelx_hkl_file
;
   0   1   0   -0.97    1.88
   0   0   1   -0.85    4.01
  -1   0   0    1.80    4.39
   1   0   0    2.50    1.69
   1   0   0    0.25    2.60
  -1   0   0    1.19    3.09
  -1   0   0    7.49    1.98
   1   0  -1 5424.80   87.83
   0  -1  -1 7302.47  108.56
   1  -1   0 1718.54   37.95
  -1   1   0 1746.20   30.69
  -1  -1   0 1632.26   29.63
   1  -1   0 1757.58   30.85
   1   1   0 1616.40   29.61
  -1   1   0 1746.60   40.33
  -1  -1   0 1675.03   31.95
   1   1   0 1685.32   33.16
  -1  -1   0 1709.61   33.32
   1  -1   0 1724.63   35.83
  -1   1   0 1677.10   35.00
   1  -1   0 1695.19   33.63
   1   1   0 1638.02   31.42
   1   1   0 1636.27   30.71
   1   1  -1 7149.89  111.57
  -1  -1   1 6721.52  106.04
   1  -1  -1 8101.30  123.45
   1   1  -1 7397.16  110.96
  -1   1   1 7409.53  108.91
   0  -2   0 6000.48   90.35
   0   2   0 6951.49  104.89
   0   2   0 6020.57   90.54
   1   0   1  297.45   10.51
  -1   0  -1  261.56   10.75
   1   0   1  291.04   11.01
   1   0   1  283.98   11.57
   1   0   1  278.39   11.32
   0  -2   1  904.03   19.74
   0   2   1  960.25   19.47
   0   2  -1  937.26   20.23
   0  -2  -1  950.60   22.13
   0   2  -1  922.89   21.63
   0   2   1  992.50   21.26
   0   2   1  962.47   20.63
   0  -2   1  961.47   21.66
   0  -2   1  944.11   21.57
   1  -2   0 8998.16  135.45
   1   2   0 8416.54  126.01
  -1   2   0 8322.64  121.91
   1   2   0 8870.58  131.89
  -1  -2   0 8782.32  131.80
   1  -2   0 8513.14  132.50
  -1   2   0 8950.00  136.36
   1  -2   0 8423.01  128.28
  -1   0   2    5.99    1.74
  -1   0   2    2.15    2.40
   1   2  -1  173.98    8.10
  -1  -2   1  171.53    7.98
  -1   2   1  174.44    7.22
   1  -2  -1  176.07    7.25
  -1  -2   1  176.67    8.12
  -1   2   1  170.25   11.76
   1   2  -1  166.64    7.86
  -1  -2   1  179.75   10.24
  -1   2   1  170.44    9.10
   1  -2  -1  178.85    9.60
  -1   2   1  153.45    6.88
  -1  -2   1  176.89    8.72
  -1  -1  -110913.02  161.51
   2   0  -1   -0.01    3.04
  -2   0   1    0.54    2.52
   2   0  -1    0.42    1.43
  -2   0   1    0.62    1.48
  -2   0   1    2.89    3.19
  -2   0   1    0.45    1.44
   2   0  -1    0.73    3.26
  -1  -1   2 5264.86   84.53
  -1  -1   2 5092.44   79.83
  -1   1   2 5195.43   83.18
  -1  -1   2 5085.15   82.79
   1  -1  -2 5435.82   85.50
  -2  -1   1 1984.84   40.13
  -2   1   1 2155.09   43.42
   2  -1  -1 2132.55   41.49
  -2   1   1 2105.51   35.40
  -2  -1   1 2041.55   35.32
   2   1  -1 2148.43   42.00
   2  -1  -1 2062.84   38.99
   2  -1  -1 2104.10   35.98
  -2  -1   1 2023.53   38.41
   2   1  -1 2077.47   38.77
   2   1  -1 2008.96   33.32
   0  -1   2 1082.78   25.93
   0   1   2 1045.00   21.00
   0  -1   2 1095.03   23.90
   0  -1  -2  993.15   20.52
   0   1   2 1050.57   20.40
   0   1   2 1064.42   21.86
   2   0   0 9598.92  139.21
   2   0   0 9889.59  149.09
  -2   0   0 9280.69  142.27
   0  -3   0    4.02    3.33
   0   3   0   10.13    3.10
   0  -3   0    1.73    2.38
   0   3   0    3.43    2.29
  -2   0   2    2.46    3.21
   2   0  -2    3.27    3.18
  -2   0   2    1.78    2.65
   2   0  -2    6.65    3.26
   2   0  -2    4.17    2.96
  -2   0   2    6.26    3.53
   2   0  -2    1.30    1.68
  -2  -1   0 9259.99  154.27
  -2  -1   0 9695.97  153.05
  -2  -1   010075.64  155.91
  -1  -2  -115526.33  269.30
  -1   2   2 1728.11   32.49
  -1   2   2 1759.08   34.52
   1  -2  -2 1810.75   34.33
   1   2  -2 1934.24   38.58
  -1  -2   2 1870.47   37.92
   1   2  -2 1945.51   35.93
  -1  -2   2 1864.13   35.54
  -1  -2   2 1916.98   35.24
  -1  -2   2 1952.33   37.24
   1  -2  -2 1806.88   33.08
  -1   2   2 1785.00   31.64
   1  -2  -2 1850.31   33.17
  -1   2   2 1824.85   31.45
   0  -3   1 1552.26   30.37
   0   3  -1 1481.81   30.36
   0   3  -1 1571.09   29.46
   0  -3   1 1511.78   27.96
   0   3   1 1532.98   30.33
   0  -3   1 1546.85   29.97
   0   3   1 1507.57   27.43
   0  -3  -1 1525.47   29.10
   0   3   1 1496.45   28.55
   0   3  -1 1477.06   29.06
   0   3  -1 1470.25   29.72
   1  -3   0 1836.87   32.70
  -1   3   0 1866.60   36.13
   1  -3   0 1733.28   33.30
   1  -3   0 1854.79   32.89
   1   3   0 1784.83   33.35
   1  -3   0 1912.71   36.72
   1   3   0 1770.34   33.69
  -1   3   0 1882.50   32.79
   1   3   0 1796.16   32.76
  -1  -3   0 1785.74   33.75
  -1  -3   0 1809.34   33.28
  -1   3   0 1757.40   31.93
  -2   2   1  217.72    8.32
   2  -2  -1  216.92   10.48
  -2   2   1  215.67   10.83
  -2  -2   1  212.73    8.69
   2   2  -1  214.43    9.45
   2   2  -1  191.91    8.32
  -2  -2   1  215.58   10.20
  -2  -2   1  220.80    9.84
  -2   2   1  212.90   12.50
   2  -2  -1  213.56    8.13
   2   2  -1  210.70    9.69
   1   3  -1   50.68    4.36
  -1   3   1   52.54    3.87
  -1  -3   1   51.40    4.58
   1  -3  -1   54.18    4.07
  -1   3   1   55.33    4.75
   1   3  -1   49.88    4.76
  -1  -3   1   52.22    4.32
   1  -3  -1   55.58    4.85
   1   3  -1   52.88    4.53
   1  -3  -1   48.56    3.61
  -1  -3   1   67.54    4.82
   0  -2  -213716.58  204.42
   0   2   213910.28  198.57
   2   2   0 8253.24  124.89
   2   2   0 8511.32  127.74
   2  -2   0 7594.50  141.78
  -2   2   0 8414.59  128.10
  -2  -2   0 7349.69  109.99
   2  -2   0 8210.49  123.29
  -2  -2   0 8450.59  124.17
  -2   2   0 8583.75  143.19
  -2  -2   0 8338.08  132.18
   2   2   0 8473.60  128.43
   2  -2   0 8300.32  128.07
   2   2   0 8383.07  124.91
  -2  -2   0 8245.63  127.76
  -1   0  -2    2.57    1.66
   1   0   2    0.05    2.36
   1   0   2    0.58    1.98
   2   2  -2 4869.03   80.20
  -2   2   2 5065.62   86.27
  -2  -2   2 5448.08   95.47
  -2   2   2 5183.15   86.95
  -2  -2   2 5800.66   95.84
  -2  -2   2 5270.05   87.02
   2  -2  -2 5580.16   88.30
  -2  -2   2 5398.27   82.98
   2  -2  -2 5723.16   87.01
  -2   2   2 5440.89   81.67
   2  -2  -2 5517.60   88.06
  -2   2   2 5528.56   90.97
   2   0   1   -0.29    2.71
   2   0   1   -0.13    2.01
   2   0   1    0.12    1.26
  -2   0  -1    0.16    1.40
  -1   0   3 9913.80  150.17
   1   0  -310010.03  161.36
  -1   1  -2 2401.39   54.56
   1  -1   2 2919.74   50.81
   1  -1   2 2856.23   48.42
   1  -1   2 2933.40   57.72
   1   1   2 2833.70   47.66
   1  -1   2 2567.38   43.16
   1  -1   2 2626.61   44.70
   1   1   2 2825.63   46.86
  -1   1  -2 2743.80   45.96
  -1   3  -113916.61  199.49
   1  -3   113737.32  200.83
   1   3   113557.30  196.46
  -1   3  -113700.28  207.68
  -1  -3  -113179.31  202.87
   1   3   113036.37  190.76
   2   1   1  912.47   20.53
   2  -1   1  922.90   28.16
   2  -1   1  911.55   20.99
   2   1   1  912.28   20.32
   2   1   1  951.55   19.04
  -2   1  -1  896.33   20.29
   2  -1   1  936.74   22.76
   2  -1   1  914.72   18.96
  -2   1  -1  871.29   18.21
  -2  -1  -1  958.96   19.49
  -2  -1  -1  931.03   21.39
   2   1   1  964.06   22.43
   2   1   1  934.56   19.43
   1   1  -3 2720.36   50.72
  -1  -1   3 2661.10   46.79
  -1   1   3 2760.56   44.01
  -1   1   3 2755.71   48.48
  -1   1   3 2621.34   43.98
  -1  -1   3 2747.68   49.02
  -1   1   3 2773.18   45.23
  -1  -1   3 2733.85   49.15
   1   1  -3 2759.60   47.78
  -2   0   3    9.45    2.80
  -2   0   3    1.12    1.47
   2   0  -3    0.70    2.55
  -2   0   3    1.03    1.96
  -2   0   3    1.18    2.47
   0  -4   0    5.49    2.31
   0   4   0    5.61    1.74
   0  -4   0   11.86    2.43
   0   4   0    7.04    2.20
   0   4   0    5.97    2.46
  -2   3   1 4286.38   66.42
  -2   3   1 4352.96   74.58
   2  -3  -1 4188.37   69.36
   2  -3  -1 4089.66   63.97
   2   3  -1 4130.85   65.92
  -2  -3   1 4198.65   66.09
  -2  -3   1 4082.40   67.55
   2   3  -1 4046.80   65.80
   2   3  -1 4058.33   66.61
  -2  -3   1 4165.14   68.26
   3   0  -1 8886.50  134.15
   3   0  -1 8652.09  126.70
  -3   0   1 9832.20  154.09
   3   0  -1 8761.17  133.88
   2   1  -3 3449.33   59.16
  -2  -1   3 3563.25   62.76
  -2   1   3 3482.62   61.51
  -2   1   3 3506.37   54.35
   2  -1  -3 3229.30   52.18
   2   1  -3 3455.35   57.82
  -2  -1   3 3462.47   60.50
  -2   1   3 3513.70   65.37
  -2  -1   3 3521.16   57.22
   0   3  -2 1765.59   34.60
   0   3  -2 1643.30   33.94
   0  -3   2 1706.79   32.90
   0  -3  -2 1643.38   30.06
   0  -3   2 1730.36   33.64
   0  -3  -2 1670.29   29.42
   0  -3  -2 1680.86   31.21
   0   3   2 1715.48   30.27
   0   3   2 1710.68   31.50
   0  -3   2 1691.16   31.68
   0   3   2 1642.36   30.91
   0   0   3    2.64    1.84
   0   0  -3    3.14    1.60
   0   0   3    1.97    4.02
  -3   0   2    0.04    3.04
   3   0  -2    1.71    3.11
  -3   0   2   -0.12    1.10
  -3   0   2    3.18    2.80
   3   0  -2    0.26    1.17
   3   0  -2    0.92    1.41
   3   0  -2    0.41    2.86
  -1   2  -225481.76  457.64
   3  -1  -1  550.81   19.21
   3   1  -1  558.62   15.58
  -3  -1   1  547.69   15.41
  -3  -1   1  559.77   16.28
   3   1  -1  594.75   20.39
   3  -1  -1  548.36   15.84
   3  -1  -1  544.48   18.09
   3   1  -1  573.59   18.53
  -3  -1   1  545.87   18.11
  -3  -1   1  538.08   18.31
  -3   1   1  531.44   18.79
  -2   3   0 1793.81   39.78
   2   3   0 1769.14   33.31
   2  -3   0 1757.75   31.46
  -2   3   0 1668.78   35.46
  -2  -3   0 1806.58   32.26
  -2  -3   0 1791.98   34.14
  -2   3   0 1729.17   34.22
   2   3   0 1778.58   32.64
   2  -3   0 1755.29   35.48
  -2   3   0 1738.77   30.64
   2   3   0 1762.67   32.21
   0  -1   3 2930.27   47.90
   0   1   3 2881.91   54.16
   0  -1   3 2991.74   54.97
   0  -1   3 3003.50   52.96
   0   1   3 2992.15   47.03
   0   1   3 2968.71   48.91
   0  -4   1   74.43    5.04
   0  -4  -1   54.50    4.24
   0  -4   1   52.98   20.01
   0   4  -1   53.15    7.56
   0  -4   1   51.23    3.92
   0   4  -1   55.41    4.27
   0   4   1   56.65    4.00
   0  -4  -1   52.75    3.75
   0   4   1   56.41    4.50
   0   4  -1   54.82    4.84
   0   4  -1   51.94    4.36
  -2  -2  -1   -1.55    0.82
   3   1  -2  865.39   20.95
   3  -1  -2 1015.81   29.22
   3  -1  -2  830.06   21.41
   3   1  -2  823.19   18.16
  -3   1   2  816.94   23.77
   3  -1  -2  820.09   18.89
  -3  -1   2  843.00   21.30
   3  -1  -2  797.63   21.83
   3   1  -2  815.87   18.40
  -3   1   2  834.56   17.34
   3  -1  -2  816.75   21.79
  -3  -1   2  839.81   22.17
  -3  -1   2  829.33   17.73
  -1  -2   3 1640.56   33.76
  -1  -2   3 1631.60   31.51
   1  -2  -3 1456.06   26.15
   1  -2  -3 1513.60   27.68
  -1   2   3 1526.59   28.88
   1   2  -3 1520.49   31.73
   1   2  -3 1675.27   33.26
  -1   2   3 1621.11   28.38
  -1  -2   3 1657.63   33.50
  -1  -2   3 1622.34   31.43
  -1   2   3 1598.76   29.17
  -1   2   3 1589.06   31.84
   1   2  -3 1635.67   32.10
  -1   4   015594.43  270.08
   1  -4   015070.56  230.09
  -1  -4   015628.76  271.68
   1   4   015368.90  271.35
  -1   4   015569.68  276.01
  -1   4   015339.09  266.85
   1  -4   015718.82  277.00
  -1   4   1 1283.75   24.11
   1   4  -1 1274.26   25.15
   1   4  -1 1231.86   26.11
   1   4  -1 1283.31   26.31
   1  -4  -1 1229.42   24.48
  -1  -4   1 1280.67   25.58
  -1   4   1 1294.36   27.33
   1   4  -1 1123.30   23.86
  -1  -4   1 1255.77   26.04
   2   3  -2  878.49   22.54
  -2   3   2  810.44   21.59
  -2  -3   2  822.22   20.19
  -2  -3   2  820.94   20.63
  -2  -3   2  838.29   20.88
  -2  -3   2  825.45   19.92
   2   3  -2  822.13   20.84
  -2   3   2  819.38   23.12
  -2   3   2  802.47   24.26
   2  -3  -2  820.71   20.95
   2  -3  -2  766.23   20.55
   2  -3  -2  840.76   20.46
  -2  -2   3   26.78    3.51
  -2  -2   3   28.62    4.31
  -2  -2   3   25.64    3.09
   2   2  -3   26.76    3.31
  -2  -2   3   28.80    4.36
   2   2  -3   27.51    3.98
  -2   2   3   30.11    3.99
  -2   2   3   29.36    2.77
  -2   2   3   28.04    3.90
   2  -2  -3   31.95    3.86
   3   0   0    0.38    2.18
  -3   0   0    1.52    1.38
  -3   0   0    0.96    2.26
   3   0   0    1.65    1.32
   3   0   0    0.63    1.33
   3   0   0   -0.56    3.46
  -3  -2   1  614.02   20.09
   3  -2  -1  570.32   21.77
   3  -2  -1  598.81   19.32
  -3   2   1  573.30   18.96
   3   2  -1  606.67   18.98
  -3  -2   1  607.27   18.60
  -3  -2   1  618.17   19.53
  -3  -2   1  599.73   17.28
   3  -2  -1  579.21   16.54
  -3  -2   1  608.36   16.64
   3  -2  -1  609.96   20.45
  -3  -1   0 1331.98   30.45
  -3  -1   0 1322.01   26.97
   3   1   0 1316.99   24.44
   3   1   0 1366.64   27.80
  -3  -1   0 1332.43   24.89
  -3   1   0 1271.84   26.76
   3   1   0 1324.85   25.33
   3  -1   0 1280.97   24.02
  -3  -1   0 1339.90   24.49
   3  -1   0 1293.48   27.54
   3  -1   0 1294.33   28.87
  -3   1   0 1269.29   23.87
   3   1   0 1281.19   27.73
   0  -2  -3 2681.99   43.08
   0   2   3 2680.69   45.04
   0   2   3 2704.53   43.66
   0   2   3 2575.18   43.68
   0  -2   3 2680.23   48.26
   0  -2   3 2632.97   47.90
   0  -2   3 2631.30   45.31
   0  -2  -3 2627.14   43.37
   3  -2  -2 1829.63   36.24
  -3   2   2 1847.81   37.75
   3  -2  -2 1881.51   40.27
   3   2  -2 1916.50   36.57
  -3  -2   2 1895.02   36.25
   3  -2  -2 1897.67   36.55
  -3  -2   2 1839.59   32.77
   3  -2  -2 1913.08   33.34
  -3   2   2 1887.41   32.42
  -3  -2   2 1841.78   37.05
  -3   0   3  800.13   20.82
   3   0  -3  808.35   24.05
   3   0  -3  808.52   21.14
  -3   0   3  748.67   20.45
   3   0  -3  810.34   22.34
  -3   0   3  810.02   24.44
  -3   0   3  816.65   23.32
  -1   4  -1   11.60    3.03
   1  -4   1   11.10    3.39
   1   4   1   11.75    2.70
   1  -4   1   12.06    2.27
  -1  -4  -1   11.63    2.03
  -1   4  -1   12.00    2.26
  -1   4  -1   21.84    3.99
  -1   4  -1   12.11    3.05
   1   4   1   14.28    2.62
   1  -4   1   11.00    2.78
   1  -4   1   11.44    2.79
   1  -3   222892.15  398.61
  -1  -3  -221991.08  389.28
   1  -3   218118.89  579.57
  -1   3  -219566.85  343.67
  -1   3  -222948.71  408.92
   1   3   222713.78  394.32
  -3  -1   3  792.08   24.92
  -3   1   3  751.10   23.05
  -3   1   3  767.00   20.25
   3   1  -3  814.81   21.67
  -3  -1   3  807.86   24.16
  -3   1   3  773.53   24.32
   3  -1  -3  780.08   23.45
   3  -1  -3  731.34   20.50
  -3  -1   3  807.34   20.92
   3  -1  -3  733.88   22.65
   3  -1  -3  787.71   20.85
  -3  -1   3  818.29   19.60
   3   1  -3  796.08   22.45
  -1  -4   2   12.23    2.54
  -1  -4   2   11.36    2.41
   1   4  -2   13.19    2.57
   1   4  -2   13.50    2.81
   1   4  -2   22.84    4.69
  -1  -4   2   10.98    2.44
   1  -4  -2   11.27    2.31
  -1   4   2   12.21    2.42
   1  -4  -2   10.49    1.79
   1  -4  -2   12.61    2.44
  -1   4   2   12.65    2.04
   2   0   2  352.99   12.58
   2   0   2  357.58   13.48
   2   0   2  367.61   12.64
  -2   0  -2  377.24   13.05
   2   0   2  354.56   11.57
   2   3   1  260.15    9.82
  -2   3  -1  268.18   12.64
   2   3   1  253.61   10.24
   2   3   1  256.35   10.53
   2  -3   1  240.14   11.46
   2  -3   1  232.27   11.23
   2  -3   1  230.90    8.77
  -2   3  -1  230.26   12.90
  -2  -3  -1  252.85   10.24
   2   3   1  254.98    9.85
  -2   3  -1  242.11   10.56
  -2  -3  -1  283.55   10.14
  -1   3   3 6574.91  108.76
  -1  -3   3 6513.72  107.27
  -1   3   3 6638.97   99.85
  -1   3   3 6669.30  101.76
   1  -3  -3 6573.13  101.46
  -1   3   3 6622.11   98.80
   1   3  -3 6587.36  103.06
  -1  -3   3 6621.18  101.40
  -1  -3   3 6634.40  104.52
  -1  -3   3 6539.57  102.57
   1  -3  -3 6644.05  101.02
   1  -3  -3 6837.85  102.54
   2  -4  -1  222.06    8.40
  -2  -4   1  205.70    9.07
  -2   4   1  223.96    8.64
   2  -4  -1  221.72   10.04
  -2   4   1  219.24   10.58
  -2  -4   1  226.49    9.10
   2   4  -1  223.19    9.22
   2   4  -1  222.39   10.04
   2  -4  -1  216.47    9.51
   2   4  -1  225.87    9.35
  -2   4   1  217.82    8.29
   0  -4   2    7.91    2.20
   0  -4   2    7.56    1.88
   0  -4   2    7.60    2.19
   0   4   2    9.52    1.97
   0   4   2    7.29    2.05
   0   4  -2   11.38    2.82
   0   4   2    7.16    2.19
   0  -4  -2    8.95    1.78
   0  -4  -2    7.45    2.16
   0   4  -2    8.19    2.41
   0  -4   2    8.40    2.47
   0  -4  -2    7.01    1.99
   0   4  -2    8.74    2.46
  -3  -2   0  816.15   18.42
  -3  -2   0  819.74   19.26
   3   2   0  811.20   19.61
   3  -2   0  779.40   23.39
   3   2   0  839.03   19.80
  -3   2   0  793.52   23.78
   3  -2   0  806.46   25.16
   3   2   0  812.45   21.88
  -3  -2   0  805.99   24.06
  -3  -2   0  814.28   20.47
   3  -2   0  774.11   21.03
   2  -1   2 1219.42   33.00
   2   1   2 1225.82   25.92
   2  -1   2 1207.37   24.98
  -2   1  -2 1167.72   25.03
   2   1   2 1194.20   23.51
   2   1   2 1216.69   23.56
   2  -1   2 1192.88   26.28
  -2  -1  -2 1168.24   24.28
  -2   1  -2 1244.33   25.64
   2   1   2 1191.97   24.64
  -2   1  -2 1214.78   24.74
   2  -1   2 1212.53   23.37
  -1   0  -3 1394.90   27.02
   1   0   3 1359.72   26.58
   1   0   3 1376.13   36.95
  -2   3   3   84.37    4.62
  -2  -3   3  100.13    6.42
  -2  -3   3   96.32    5.74
   2   3  -3   96.77    5.96
  -2   3   3   80.47    4.70
  -2   3   3   74.97    5.38
   2   3  -3   96.78    6.92
   2   3  -3   97.85    6.47
  -2   3   3   79.20    5.91
   2  -3  -3   74.45    5.44
   2  -3  -3   69.45    4.74
  -2  -3   3   92.75    5.78
  -2  -3   3  100.20    7.14
  -2   4   0 2122.02   42.08
   2   4   0 2140.91   38.12
  -2  -4   0 2153.95   37.54
  -2   4   0 2122.78   36.78
   2   4   0 2124.71   37.46
  -2   4   0 2167.87   43.21
   2  -4   0 2063.16   37.00
   2  -4   0 2136.94   40.56
  -2   4   0 2148.20   36.93
  -2  -4   0 2115.45   38.46
   2   4   0 2106.29   37.97
   0   5   0    0.35    1.62
   0   5   0    0.33    1.53
   0   5   0    2.13    1.98
   1  -1   3   12.81    2.34
   1   1   3   13.62    2.42
   1   1   3   13.47    2.19
   1  -1   3   14.32    2.47
   1  -1   3   12.56    4.04
   1  -1   3   13.76    2.66
  -1  -1  -3   13.56    2.27
  -1   1  -3   13.85    2.20
   2   0  -4  778.13   26.62
  -2   0   4  802.97   26.47
  -2   0   4  826.21   20.96
  -2   0   4  820.53   18.31
  -2   0   4  817.87   22.26
   2   0  -4  842.02   20.17
   3   2  -3 1359.30   26.96
  -3  -2   3 1360.57   26.21
   3  -2  -3 1401.12   25.59
  -3  -2   3 1384.18   29.40
   3  -2  -3 1433.32   29.86
  -3   2   3 1466.35   26.27
  -3   2   3 1393.36   30.61
   3  -2  -3 1412.80   29.92
  -3  -2   3 1393.67   31.25
   3   2  -3 1385.09   30.57
  -3   2   3 1358.11   29.62
   3  -3  -1   59.13    3.87
   3  -3  -1   60.57    5.75
  -3   3   1   57.80    7.04
   3   3  -1   52.33    4.63
  -3  -3   1   50.02    4.05
  -3  -3   1   47.60    3.84
  -3  -3   1   51.09    4.43
  -3  -3   1   51.51    4.71
   3  -3  -1   57.38    5.24
  -3   3   1   56.94    4.98
  -3   3   1   56.83    3.88
   3   3  -1   48.89    4.28
  -1   0   4    0.51    1.46
  -1   0   4    1.49    1.84
  -1   0   4    1.04    2.28
  -2  -4   2 4271.61   69.25
  -2   4   2 4493.83   78.12
  -2   4   2 4715.50   71.97
   2   4  -2 4321.09   70.05
   2   4  -2 4472.78   73.33
  -2  -4   2 4616.55   76.01
  -2  -4   2 4673.64   76.18
  -2  -4   2 4581.90   72.02
   2  -4  -2 4632.20   73.48
   2   4  -2 4533.27   71.71
   2  -4  -2 4675.85   75.91
   0  -3   3  237.62    9.61
   0  -3  -3  300.20   10.44
   0  -3  -3  273.47   10.12
   0  -3   3  237.37   10.27
   0  -3   3  247.44   10.79
   0   3   3  271.82   10.28
   0  -3   3  246.05   10.81
   0   3  -3  213.65    9.26
   0   3   3  279.62   10.37
   0  -3  -3  282.99    9.51
   0   3   3  275.45    9.52
  -3  -3   2  580.45   17.13
  -3  -3   2  595.61   19.89
   3   3  -2  670.09   22.47
  -3  -3   2  586.44   19.05
   3   3  -2  562.47   18.12
  -3   3   2  537.35   18.22
  -3   3   2  610.05   23.79
   3  -3  -2  600.58   19.52
   3  -3  -2  590.26   16.97
  -3   3   2  535.30   19.40
   3  -3  -2  605.11   19.62
  -3   3   2  605.06   17.07
   2   1  -4  491.72   16.60
  -2  -1   4  483.16   16.79
   2   1  -4  421.00   15.12
  -2   1   4  492.98   17.25
  -2   1   4  483.36   14.19
  -2  -1   4  473.32   15.38
  -2   1   4  489.54   17.19
  -2  -1   4  474.77   17.04
  -2   1   4  454.14   14.15
  -2   1   4  489.78   16.60
   2   1  -4  483.28   16.79
  -1   1   4  291.12   10.16
  -1   1   4  296.84   15.66
  -1  -1   4  299.64   12.41
  -1   1   4  291.68   10.18
  -1   1   4  296.43   11.68
   1   1  -4  295.70   14.70
  -1   1   4  302.91    9.81
  -1  -1   4  301.17   12.18
  -1  -1   4  299.32   12.49
   3   0   1 1753.48   35.01
   3   0   1 1771.49   31.08
   3   0   1 1762.96   31.74
  -3   0  -1 1795.56   31.58
  -3   0  -1 1781.24   34.45
   3   0   1 1772.75   33.79
   0  -5   1  408.43   13.84
   0   5   1  424.72   13.30
   0   5  -1  418.97   13.71
   0  -5  -1  413.83   12.93
   0   5   1  421.05   14.42
   0  -5  -1  413.11   13.62
   0   5  -1  407.70   14.49
   0   5  -1  415.53   14.08
   0  -5   1  414.77   14.14
   0   5  -1  415.67   14.61
   2  -2   2 3289.21   55.24
  -2   2  -2 3206.67   51.73
   2   2   2 3192.43   54.50
   2  -2   2 3280.34   57.87
  -2   2  -2 3363.64   58.10
   2   2   2 3193.75   57.21
   2  -2   2 3253.99   60.58
  -2   2  -2 3154.67   70.56
   2   2   2 3354.37   55.32
  -2   2  -2 3192.35   52.77
  -2   2  -2 3351.70   55.39
   2  -2   2 3305.38   54.73
   1   5   0 1292.58   25.72
   1  -5   0 1233.61   23.98
   1   5   0 1243.52   25.96
  -1   5   0 1366.56   25.53
  -1  -5   0 1278.77   25.25
  -1   5   0 1386.52   30.79
  -1  -5   0 1280.92   24.88
  -1   5   0 1334.79   28.33
  -1  -5   0 1286.18   26.59
  -1   5   0 1322.98   26.06
   1  -5   0 1315.69   25.75
   1   5  -1    5.49    1.96
  -1   5   1    3.56    1.92
  -1   5   1    4.51    2.26
   1  -5  -1    3.11    1.74
   1  -5  -1    2.42    2.03
   1   5  -1    5.97    2.13
  -1  -5   1    4.71    2.10
   1   5  -1    4.98    2.14
  -1   5   1    4.77    1.65
  -1   5   1    7.19    2.28
  -1  -5   1    5.01    2.12
   3  -1   1  827.28   17.79
   3  -1   1  917.32   23.18
   3   1   1  827.10   20.49
  -3  -1  -1  811.69   21.64
  -3   1  -1  806.78   21.63
  -3  -1  -1  848.54   17.72
   3  -1   1  806.39   29.21
   3  -1   1  846.33   20.17
  -3  -1  -1  759.05   22.54
   3   1   1  852.74   19.97
   3   1   1  831.09   17.17
   3   1   1  830.10   17.87
  -3   1  -1  810.03   23.24
  -1   2  -3    0.72    1.89
   1  -2   3   13.70    2.35
   1  -2   3    0.74    1.40
   1  -2   3    0.69    1.44
   1   2   3   -0.16    1.97
  -1  -2  -3    0.52    1.40
   1   2   3    0.17    1.43
   1  -2   3    0.05    2.69
   1   2   3    0.38    1.67
   1  -2   3    0.69    2.02
   3   3   0 9174.90  137.95
  -3   3   0 8234.02  147.68
  -3  -3   0 9050.06  136.00
  -3  -3   0 9154.85  137.75
   3   3   0 9502.35  141.36
   3  -3   0 8859.86  134.43
  -3   3   0 8854.21  165.48
  -3   3   0 8997.87  150.91
   3  -3   0 9059.32  137.72
   3  -3   0 9290.85  143.21
  -3  -3   0 9133.39  134.13
   3   3   0 9028.67  134.64
  -3  -3   0 8955.15  144.07
   4   0  -2  290.75   12.74
  -4   0   2  289.00   12.87
   4   0  -2  281.68    9.50
   4   0  -2  289.06   11.86
   4   0  -2  275.64    9.99
   1   4   2 1320.18   26.18
  -1   4  -2 1291.43   28.16
   1  -4   2 1320.51   27.74
  -1   4  -2 1338.00   26.08
   1  -4   2 1290.91   24.97
   1   4   2 1318.31   25.03
  -1  -4  -2 1314.10   24.39
  -1  -4  -2 1326.99   26.55
   1   4   2 1381.89   28.25
   1  -4   2 1153.78   34.88
  -1  -4  -2 1221.20   23.74
  -1   4  -2 1019.88   45.88
  -1   4  -2 1305.05   31.20
  -2  -2   4 1594.55   33.11
   2   2  -4 1639.09   32.97
  -2   2   4 1610.92   33.42
  -2  -2   4 1610.11   34.46
  -2   2   4 1612.54   29.15
  -2   2   4 1595.59   28.02
  -2   2   4 1495.11   29.14
  -2  -2   4 1601.74   30.64
   2   2  -4 1560.98   32.82
   2   2  -4 1619.36   32.64
   3   0  -4    0.50    2.22
  -3   0   4    0.32    1.25
  -3   0   4    0.81    2.24
   3   0  -4    0.47    2.37
   3   0  -4    2.38    2.14
  -3   0   4    0.50    2.37
  -3   0   4    1.55    2.27
  -1   2   4  582.61   18.47
  -1  -2   4  571.97   18.73
   1   2  -4  566.08   19.97
  -1  -2   4  558.91   17.85
  -1   2   4  577.38   17.00
   1  -2  -4  593.03   16.52
  -1  -2   4  570.86   18.38
  -1  -2   4  541.64   18.31
  -1   2   4  592.29   17.22
  -1   2   4  582.76   16.20
  -4  -1   2 1387.65   28.95
   4   1  -2 1364.24   26.61
   4  -1  -2 1544.05   33.59
  -4  -1   2 1345.80   25.20
  -4   1   2 1455.21   32.76
  -4  -1   2 1447.39   34.53
   4  -1  -2 1514.42   27.18
   4  -1  -2 1468.67   28.62
   4   1  -2 1410.73   25.76
  -4  -1   2 1411.88   25.29
   4  -1  -2 1544.91   31.62
   4   1  -2 1447.21   30.01
   4   0  -1    4.93    2.75
   4   0  -1    3.51    1.36
  -4   0   1    3.25    2.74
  -4   0   1    4.43    1.47
   4   0  -1    0.97    2.81
  -2   4  -1 1465.14   34.29
   2  -4   1 1451.53   32.50
   2   4   1 1365.08   26.75
   2  -4   1 1380.66   25.86
  -2  -4  -1 1419.44   26.60
   2  -4   1 1447.13   31.40
  -2   4  -1 1399.62   32.03
   2   4   1 1403.39   28.06
  -2   4  -1 1434.28   29.84
  -2  -4  -1 1439.99   29.03
   0   0   4 2189.00   37.99
   0   0   4 2159.30   46.15
  -1   4   3  709.22   19.40
   1  -4  -3  712.10   19.56
  -1  -4   3  695.11   20.47
  -1  -4   3  680.21   20.83
   1   4  -3  710.69   21.69
  -1  -4   3  701.29   20.34
  -1   4   3  681.95   20.98
   1  -4  -3  697.51   19.51
  -1   4   3  708.66   20.09
  -1   4   3  709.94   20.90
   1   4  -3  657.29   20.79
   1   4  -3  665.84   19.91
   1  -4  -3  713.61   20.22
   3  -3  -3 1190.70   25.25
   3   3  -3 1222.05   25.16
  -3  -3   3 1243.13   24.67
   3  -3  -3 1173.04   23.02
  -3  -3   3 1254.36   27.62
   3  -3  -3 1180.98   25.97
   3   3  -3 1254.56   28.54
  -3   3   3 1209.29   22.73
  -3  -3   3 1206.31   28.53
  -3   3   3 1231.46   32.37
  -3   3   3 1177.51   28.22
  -3   1   4  186.59    9.59
  -3  -1   4  186.00    9.86
   3   1  -4  186.93    8.49
  -3   1   4  190.31    7.21
  -3   1   4  188.56    9.32
  -3  -1   4  190.05    8.06
  -3  -1   4  186.57    9.26
   3   1  -4  192.34    9.42
  -3  -1   4  189.49    7.09
   3  -1  -4  181.97    6.99
   3  -2   1  270.25   14.20
   3   2   1  264.21    9.86
   3  -2   1  262.90    9.47
  -3   2  -1  257.35    9.29
  -3  -2  -1  212.88    8.06
  -3   2  -1  263.56   11.49
   3  -2   1  269.47   11.97
   3   2   1  271.60   10.75
   3   2   1  262.22   10.73
  -3  -2  -1  265.13   10.88
   3   2   1  276.07   11.54
  -3   2  -1  235.63   10.04
   3  -2   1  273.40   11.44
  -3  -2  -1  269.47    9.61
   3   2   1  261.19    8.75
   1  -5   1  821.01   21.06
  -1  -5  -1  818.67   20.93
   1  -5   1  802.48   23.32
  -1   5  -1  816.56   20.47
   1  -5   1  825.85   17.89
  -1   5  -1  813.38   19.25
  -1   5  -1  780.64   26.50
  -1  -5  -1  813.42   19.30
   1   5   1  829.29   19.53
  -1   5  -1  783.81   23.95
   1  -5   1  813.69   19.95
  -4   1   1   31.78    2.84
   4  -1  -1   32.02    2.89
  -4   1   1   31.05    3.79
   4  -1  -1   31.92    4.32
   4   1  -1   35.39    4.20
   4  -1  -1   32.93    4.09
   4  -1  -1   45.29    6.60
  -4  -1   1   32.68    3.05
  -4  -1   1   33.93    2.93
   4   1  -1   36.30    4.91
   4   1  -1   33.19    3.67
  -4   1   1   35.90    5.04
  -4  -1   1   36.22    4.38
   0  -1   4   33.46    4.52
   0   1  -4   32.45    5.99
   0  -1   4   39.55    3.34
   0   1   4   41.47    3.31
   0  -1  -4   47.41    3.59
   0   1   4   37.38    6.06
   0   1   4   37.71    3.57
   0   1   4   38.98    2.85
   1   5  -2 2133.44   43.44
   1  -5  -2 2134.48   43.43
   1   5  -2 1994.11   42.10
  -1   5   2 2087.15   41.23
  -1  -5   2 1989.12   42.77
   1   5  -2 1976.74   42.64
   1   5  -2 2046.65   43.32
   1  -5  -2 2030.96   41.47
  -1   5   2 2042.35   43.70
  -1  -5   2 2055.93   42.38
   1  -5  -2 2014.91   40.05
  -1  -5   2 1991.34   40.95
   4   0  -3    2.08    2.67
   4   0  -3    1.17    1.54
  -4   0   3    2.13    2.66
  -4   0   3    2.29    3.00
   2   4  -3 2150.01   45.28
   2  -4  -3 2261.31   46.54
  -2  -4   3 2184.67   47.44
   2   4  -3 2096.46   45.81
   2   4  -3 1871.06   41.32
  -2  -4   3 2122.00   43.50
  -2  -4   3 2094.79   44.36
  -2  -4   3 2206.63   46.22
  -2   4   3 2127.73   44.86
   2   4  -3 2136.24   44.03
  -2   4   3 2221.40   48.21
  -2   4   3 2154.70   42.21
   2  -4  -3 2197.21   44.51
   2  -3   2 1342.86   31.76
  -2   3  -2 1589.80   42.37
   2   3   2 1588.13   34.43
   2  -3   2 1623.84   37.92
   2  -3   2 1647.41   38.67
   2   3   2 1579.57   36.20
  -2   3  -2 1554.43   32.74
   2  -3   2 1595.95   33.33
  -2   3  -2 1553.69   32.32
   2   3   2 1616.42   33.94
  -2   3  -2 1586.53   33.49
  -2   3  -2 1594.37   36.67
  -2   5   1  135.64    7.69
   2   5  -1  117.25    6.09
  -2  -5   1  118.33    6.43
   2   5  -1  108.02    6.02
  -2  -5   1  111.21    5.85
  -2   5   1  139.13    7.70
   2   5  -1  123.77    6.86
   2  -5  -1  143.26    7.52
  -2   5   1  129.20    6.13
   2  -5  -1  141.31    7.10
   2  -5  -1  128.43    5.79
  -2   5   1  134.60    5.95
  -3   4   1    4.35    2.33
  -3  -4   1    0.55    2.02
   3   4  -1    0.95    1.76
   3   4  -1    1.93    2.22
  -3  -4   1    1.14    1.64
  -3  -4   1    1.17    1.59
   3   4  -1    1.13    1.80
  -3   4   1   -0.71    2.73
  -3   4   1    0.75    1.49
  -3  -4   1    0.93    2.04
   3   4  -1    0.70    2.39
   3  -4  -1    6.14    1.78
   3  -4  -1    0.68    2.13
  -3   4   1    0.84    2.43
   3  -4  -1   11.28    3.01
   4   1  -3 5971.49  109.88
  -4  -1   3 6036.71  117.92
  -4   1   3 6148.13  117.98
  -4   1   3 6319.46  113.04
   4   1  -3 6057.02  108.63
   4  -1  -3 6168.17  115.99
  -4  -1   3 6108.93  109.77
   4  -1  -3 6313.83  117.93
   4  -1  -3 6118.16  112.50
   4  -1  -3 6196.85  111.63
  -4  -1   3 6208.65  122.06
   4   1  -3 6149.65  117.89
   0  -5   2 1926.10   40.10
   0   5  -2 1953.34   41.29
   0   5   2 1960.72   39.04
   0  -5  -2 1959.05   39.14
   0   5   2 1967.73   41.66
   0  -5   2 1931.15   41.39
   0  -5  -2 1903.70   39.75
   0  -5  -2 2043.24   41.41
   0  -5   2 1957.87   40.90
   0   5  -2 1843.95   41.08
   0   5  -2 1913.63   41.23
  -4  -2   2    3.25    1.48
   4  -2  -2    3.75    3.34
   4  -2  -2    3.08    1.41
  -4  -2   2    3.17    2.25
  -4   2   2    3.33    3.03
   4   2  -2    3.10    2.75
  -4   2   2    4.08    2.53
   4  -2  -2    3.64    2.40
   4   2  -2    2.81    1.79
  -4  -2   2    2.71    1.63
   4  -2  -2    3.52    2.80
  -4  -2   2    2.18    2.56
  -4  -2   2    3.19    2.00
   0  -4   3 6820.72  132.90
   0   4  -3 6880.50  126.71
   0  -4   3 6884.69  128.45
   0   4   3 7048.42  126.36
   0  -4  -3 6863.49  126.38
   0   4   3 6729.65  123.72
   0   4   3 6910.80  125.24
   0  -4  -3 6823.90  126.11
   0  -4  -3 7044.43  126.25
   0  -4   3 6864.20  126.62
   3   4  -2  479.71   15.59
  -3  -4   2  489.28   15.17
  -3  -4   2  479.85   13.60
   3  -4  -2  445.79   12.32
   3  -4  -2  469.49   15.21
  -3   4   2  457.94   15.24
  -3   4   2  454.50   16.70
   3  -4  -2  451.70   14.26
  -3  -4   2  478.75   15.12
   3   4  -2  486.73   14.48
  -3   4   2  465.37   12.75
   1   3   3 1766.24   37.83
   1  -3   3 1797.46   36.90
   1  -3   3 1733.44   38.80
  -1  -3  -3 1803.19   36.41
  -1   3  -3 1788.65   37.63
   1   3   3 1787.67   37.48
   1  -3   3 1776.71   37.06
   1  -3   3 1876.30   41.03
   1  -3   3 1839.54   39.54
   1   3   3 1870.93   37.32
   1  -3   3 1834.39   40.50
   3   2  -4 4017.71   80.00
  -3   2   4 3921.54   83.66
  -3   2   4 3971.51   79.95
  -3   2   4 3937.10   72.65
  -3  -2   4 4122.99   80.40
  -3  -2   4 3994.98   82.03
  -3  -2   4 4233.25   78.97
   3   2  -4 4013.37   79.30
  -2   5   0 1149.98   29.22
  -2   5   0 1214.43   26.10
  -2   5   0 1212.32   27.00
  -2  -5   0 1161.14   27.98
  -2  -5   0 1148.37   25.94
  -2  -5   0 1221.08   26.95
   2   5   0 1189.27   27.91
   2   5   0 1168.75   27.26
   2   5   0 1181.74   26.43
  -2   5   0 1178.70   30.18
   2  -5   0 1177.53   28.54
   2  -5   0 1118.10   25.02
   4   2  -1 1445.92   34.47
   4  -2  -1 1461.81   39.71
  -4  -2   1 1456.69   32.55
  -4   2   1 1252.03   26.89
   4  -2  -1 1431.08   30.09
   4   2  -1 1505.58   33.58
  -4  -2   1 1497.40   34.88
   4  -2  -1 1481.34   35.18
   4  -2  -1 1456.48   33.31
  -4  -2   1 1472.41   29.99
  -4   2   1 1476.52   34.60
  -4  -2   1 1448.11   30.48
   0   2  -4   23.63    4.93
   0  -2   4   21.23    2.53
   0   2   4   21.29    2.85
   0  -2   4   22.30    3.27
   0   2   4   18.11    2.47
   0   2   4   18.97    2.12
   0  -2   4   23.43    3.71
   0  -2   4   22.32    3.02
  -2   3   4    4.89    1.92
  -2   3   4    6.24    2.63
   2  -3  -4    6.50    2.47
   2  -3  -4    5.05    1.52
   2   3  -4    4.95    2.34
  -2  -3   4    5.95    2.68
   2  -3  -4    8.65    1.97
  -2   3   4    5.80    1.63
   2   3  -4    6.69    2.82
  -2   3   4    6.13    1.77
  -2  -3   4    5.86    2.86
   2   3  -4    4.46    2.05
  -2  -3   4    4.08    2.15
  -2  -3   4    3.64    2.19
  -1  -3   4 2799.11   57.56
   1   3  -4 2657.56   55.75
  -1  -3   4 2708.97   54.28
  -1   3   4 2759.20   53.36
  -1   3   4 2717.54   54.30
  -1  -3   4 2712.55   56.18
  -1  -3   4 2711.46   54.54
  -1   3   4 2893.19   54.84
   1  -3  -4 2708.42   52.14
   1  -3  -4 2825.71   54.30
   1   3  -4 2724.68   55.95
  -1   3   4 2768.26   57.57
   1  -3  -4 2778.81   54.73
   2   5  -2 3630.48   71.49
  -2   5   2 3551.43   70.16
   2   5  -2 3622.78   69.08
  -2   5   2 3612.05   67.92
  -2  -5   2 3560.19   72.45
   2   5  -2 3624.55   70.28
   2  -5  -2 3652.80   71.04
   2  -5  -2 3620.64   69.23
  -2  -5   2 3673.96   69.79
  -2   5   2 3694.23   68.45
  -4   0   0 1080.13   23.78
   4   0   0 1168.06   29.92
  -4   0   0  987.52   27.02
  -4   0   0 1081.19   26.10
   4   0   0 1129.51   27.02
   4   0   0 1097.40   23.88
   3   3   1 7265.80  139.30
   3  -3   1 7444.40  135.30
   3  -3   1 7518.40  139.94
   3  -3   1 7178.65  138.02
   3   3   1 7627.88  139.80
  -3  -3  -1 7563.56  134.64
   3   3   1 7322.42  138.45
  -3   3  -1 7220.62  148.19
  -3   3  -1 7447.12  141.87
   3  -3   1 7455.43  138.53
  -3   3  -1 7380.40  135.56
  -3   3  -1 7449.46  132.85
   3   3   1 7639.66  138.48
  -4  -2   3 1330.56   28.55
   4  -2  -3 1360.43   31.70
   4   2  -3 1343.62   31.14
  -4  -2   3 1339.25   31.96
   4  -2  -3 1390.89   36.93
  -4   2   3 1322.47   34.61
   4   2  -3 1353.29   32.97
  -4   2   3 1356.84   28.13
  -4  -2   3 1402.14   34.25
   4  -2  -3 1326.71   27.68
   4   2  -3 1314.04   29.57
   4  -2  -3 1326.60   31.56
   3   4   0  223.00    8.68
   3  -4   0  229.96   10.44
  -3   4   0  221.78   10.62
   3  -4   0  221.69    7.87
  -3   4   0  221.22   12.36
  -3   4   0  224.15    9.84
  -3  -4   0  233.97    9.37
   3   4   0  221.41    8.51
  -3  -4   0  219.17    8.19
   3   4   0  228.98    9.22
   2   0   3    2.93    1.68
   2   0   3    1.03    1.27
   2   0   3    0.52    1.55
   2   0   3    0.84    2.04
   2   0   3   -0.16    3.74
  -4  -1   0 2972.74   59.14
  -4  -1   0 3068.39   64.92
   4   1   0 3085.16   63.36
   4  -1   0 2971.15   61.54
   4  -1   0 2970.36   56.35
   4   1   0 3026.25   57.38
   4  -1   0 3030.98   60.84
   4   1   0 3044.16   60.04
  -4   1   0 2969.98   59.87
  -4  -1   0 2935.90   58.70
  -4   1   0 3030.43   57.79
  -4  -1   0 3006.98   57.39
   0   6   0 1234.93   26.64
   0   6   0 1286.38   28.82
   0  -6   0 1193.46   26.48
   0   6   0 1279.67   30.79
   0   6   0 1264.60   29.39
   0  -6   0 1261.99   28.58
   2  -1   3    5.64    4.07
   2  -1   3    5.12    1.85
   2   1   3    6.76    1.64
   2  -1   3    5.88    1.62
   2  -1   3    5.49    1.68
   2   1   3    4.86    1.77
  -2   1  -3    7.15    1.86
   2   1   3    4.78    2.03
   2  -1   3    5.65    2.45
   2   1   3    4.69    2.06
   3   0   2    0.66    2.02
  -3   0  -2   14.88    2.55
  -3   0  -2    2.50    2.08
  -3   0  -2    1.82    1.37
   3   0   2    0.33    1.11
   3   0   2   -0.05    1.45
   3   0   2    0.13    2.03
   3  -4  -3  343.23   12.31
  -3   4   3  330.72   12.65
   3   4  -3  332.76   12.80
  -3   4   3  346.17   13.98
   3  -4  -3  353.19   11.94
  -3   4   3  345.83   10.32
  -3  -4   3  329.79   11.83
   3   4  -3  331.61   11.33
  -3  -4   3  335.12   10.88
  -3   4   3  304.46    9.56
  -3  -4   3  345.87   12.80
   3   4  -3  337.70   12.20
  -4   3   2 1040.19   23.08
  -4  -3   2 1020.48   26.39
   4   3  -2 1051.98   27.35
   4  -3  -2 1034.83   26.39
   4  -3  -2 1038.59   22.90
   4   3  -2  939.32   22.70
   4  -3  -2 1097.78   27.05
  -4  -3   2 1023.80   23.12
  -4   3   2 1037.82   26.30
   4   3  -2 1019.91   25.10
  -4  -3   2 1036.72   26.07
  -4  -3   2 1032.56   22.04
   4  -3  -2 1070.48   28.40
  -4  -3   2  991.02   24.81
   4   0  -4 6407.58  123.64
   4   0  -4 6738.01  124.84
  -4   0   4 6576.62  132.56
  -4   0   4 6652.20  117.78
   4   0  -4 6649.55  118.71
  -4   0   4 6697.54  133.96
  -4   0   4 6502.78  116.74
   0   6  -1  264.07    9.36
   0   6   1  269.86   10.15
   0   6  -1  259.44   10.34
   0  -6  -1  249.96    9.21
   0  -6   1  265.80    9.67
   0  -6  -1  269.50    8.95
   0  -6   1  258.27    9.64
   0   6  -1  256.06   10.13
   0  -6  -1  267.82    9.49
   0   6  -1  264.62    9.83
   0   6   1  266.47    9.77
   0   6   1  272.18    9.08
   1   5   2  177.52    7.05
  -1  -5  -2  179.10    7.59
   1   5   2  189.54    7.96
   1  -5   2  192.48    8.96
  -1   5  -2  195.11    7.82
   1  -5   2  193.23    7.88
   1  -5   2  187.98    7.33
  -1   5  -2  199.05    9.71
  -1   5  -2  201.41    9.76
   1   5   2  172.11    7.60
  -1  -5  -2  165.90    7.05
  -1  -5  -2  181.94    6.98
   1  -5   2  201.33    8.81
  -3   1  -2  403.09   11.70
   3  -1   2  389.73   13.63
   3  -1   2  398.45   18.23
   3  -1   2  417.44   13.41
   3   1   2  409.23   11.45
   3   1   2  389.75   11.57
  -3   1  -2  383.52   12.23
  -3   1  -2  398.51   13.30
   3   1   2  402.60   13.58
  -3  -1  -2  380.79   11.30
  -3  -1  -2  402.05   12.71
   3  -1   2  403.89   11.61
   3   1   2  390.01   12.51
  -1   6   0    5.27    2.18
  -1   6   0    4.73    1.95
   1   6   0    2.80    1.83
  -1   6   0    5.50    2.37
  -1   6   0    4.24    2.00
   1  -6   0    3.99    1.60
   1   6   0    3.91    1.94
  -1  -6   0    3.16    2.05
  -1  -6   0    2.90    1.66
   1   6  -1  444.96   13.08
  -1  -6   1  425.98   12.40
  -1   6   1  448.22   13.31
  -1  -6   1  431.94   13.52
   1  -6  -1  387.08   11.60
   1  -6  -1  426.47   13.11
   1   6  -1  426.74   13.45
  -1   6   1  427.68   13.75
   1   6  -1  438.11   13.53
   1  -6  -1  436.61   12.73
  -1   6   1  431.61   14.36
  -1  -6   1  434.44   13.08
  -1   6   1  446.88   12.45
  -3   3   4 3780.53   69.47
  -3   3   4 3557.91   77.04
  -3   3   4 3860.66   76.16
   3   3  -4 3726.10   73.60
  -3  -3   4 3698.80   70.20
  -3  -3   4 3654.26   74.04
   3   3  -4 3760.48   74.73
  -3   3   4 3804.10   77.62
  -3  -3   4 3829.51   77.26
   3  -3  -4 3976.16   76.92
   3   3  -4 3806.21   76.62
  -3  -3   4 3796.93   76.67
   4   2   0   15.15    2.91
  -4  -2   0   14.28    2.41
  -4  -2   0   15.51    2.44
  -4   2   0   10.06    3.23
   4  -2   0   11.97    3.24
   4  -2   0   11.54    3.06
   4   2   0   13.47    3.49
  -4   2   0   11.39    2.55
   4  -2   0   12.67    2.06
  -4  -2   0   13.95    3.11
   4   2   0   16.86    2.65
  -4  -2   0   14.98    2.06
   4   2   0   14.68    1.99
  -4   2   0   12.19    2.09
  -2   0   5    0.47    1.98
  -2   0   5    0.19    1.28
  -2   0   5    0.69    1.46
   2   0  -5    0.17    3.01
  -2   0   5    1.21    2.11
   2   0  -5    0.30    1.68
   4  -1  -4 2426.80   46.87
   4   1  -4 2484.31   56.63
  -4  -1   4 2486.73   52.04
   4   1  -4 2495.90   52.61
   4  -1  -4 2384.96   47.25
   4  -1  -4 2301.08   55.12
  -4  -1   4 2474.91   46.93
   4  -1  -4 2509.07   51.94
  -4   1   4 2486.65   47.64
  -4  -1   4 2442.01   54.26
   4   1  -4 2415.95   48.68
  -4   1   4 2424.26   54.94
  -4  -1   4 2412.78   47.05
  -4   1   4 2417.83   51.97
  -1   0  -4    0.31    1.52
   1   0   4    0.69    1.66
   1   0   4    0.60    3.52
   4  -3  -1  178.01    8.59
   4   3  -1  170.09    8.07
  -4   3   1  232.40   13.06
  -4  -3   1  165.92    7.75
  -4  -3   1  176.87    7.78
  -4   3   1  179.09    8.63
  -4  -3   1  170.24    6.92
   4  -3  -1  175.19    9.99
   4  -3  -1  174.23    9.16
  -4  -3   1  174.54    8.59
  -4  -3   1  171.51    6.32
   4  -3  -1  167.78    6.62
  -2   4  -212066.81  234.17
   2   4   211540.91  205.30
  -2  -4  -211503.03  217.69
  -2   4  -211702.58  197.44
   2  -4   211354.90  203.71
   2  -4   211780.16  199.79
  -2  -4  -210528.13  201.23
   2   4   211554.96  204.06
  -2   4  -211464.09  210.68
   2  -4   211939.18  201.57
  -2   5  -1  709.61   17.42
   2  -5   1  673.38   18.69
   2  -5   1  730.66   20.59
  -2   5  -1  573.59   15.60
  -2   5  -1  690.37   20.65
   2   5   1  662.23   17.39
  -2  -5  -1  662.06   17.57
  -2  -5  -1  672.28   18.21
   2  -5   1  690.89   17.57
   2   5   1  686.06   18.15
  -2   5  -1  713.59   19.90
  -2   5  -1  715.16   21.84
   0  -3   4  138.98    6.87
   0  -3   4  157.36    7.86
   0  -3   4  136.40    6.96
   0   3   4  162.53    6.38
   0  -3  -4  165.33    6.71
   0  -3  -4  161.82    6.02
   0   3   4  158.23    7.07
   0   3   4  154.76    6.73
   0  -3   4  156.89    8.02
   0  -3   4  143.87    7.17
   0   3  -4  136.98    8.90
   1   5  -3  244.47    9.30
  -1   5   3  275.29   10.65
  -1   5   3  292.37    9.30
   1  -5  -3  286.65    9.10
   1  -5  -3  288.56    9.94
  -1   5   3  286.57   10.40
  -1  -5   3  255.59    9.50
   1  -5  -3  274.77    9.40
  -1  -5   3  251.49    9.86
  -1  -5   3  243.04    9.39
   1   5  -3  255.40   10.36
   1   5  -3  253.62   11.17
   2  -2   3  221.67    8.85
   2   2   3  231.16    9.01
   2  -2   3  222.32    8.05
  -2   2  -3  226.68    9.17
   2  -2   3  221.30    8.60
   2   2   3  236.37    8.24
  -2  -2  -3  229.19    8.72
   2   2   3  248.30    7.98
   2   2   3  233.32    9.28
  -2   2  -3  230.58    8.43
   2  -2   3  219.93    9.82
   2  -2   3  224.55   11.66
   2   2   3  240.71    8.58
  -2   1   5   62.57    3.99
  -2  -1   5   73.86    5.64
  -2   1   5   64.99    3.71
  -2   1   5   64.12    5.40
  -2   1   5   66.85    4.16
   2   1  -5   77.49    5.32
  -2  -1   5   71.89    5.67
  -2   1   5   64.06    5.26
   2   1  -5   73.77    6.71
  -2  -1   5   71.71    4.98
  -2   1   5   64.76    5.09
  -1  -1  -4  273.72    9.41
  -1   1  -4  287.53    9.40
   1  -1   4  279.61   13.22
   1  -1   4  279.07   10.33
   1   1   4  260.59    8.92
   1  -1   4  280.23   10.38
   1  -1   4  262.00    9.80
   1   1   4  275.36    9.76
   1   4   3 1865.98   39.21
  -1  -4  -3 1889.34   36.88
   1   4   3 1923.98   39.66
   1   4   3 1674.44   52.95
  -1  -4  -3 1905.98   39.70
   1  -4   3 1973.68   40.81
  -1   4  -3 2009.02   41.74
   1  -4   3 2025.80   43.35
   1  -4   3 2014.10   41.30
   1  -4   3 1963.50   43.68
  -1  -4  -3 1971.59   39.46
   4   3  -3  154.54    8.56
  -4  -3   3  155.25    8.31
   4   3  -3  152.43    7.07
  -4   3   3  165.43    6.44
  -4   3   3  163.65    9.11
  -4   3   3  141.42    7.69
   4   3  -3  143.08    7.70
  -4  -3   3  154.82    7.72
   4  -3  -3  160.84    8.22
  -4  -3   3  156.27    6.75
   4  -3  -3  167.82    6.48
  -4  -3   3  150.79    7.36
  -4  -3   3  159.51    5.94
   4  -3  -3  166.13    8.71
   2   5  -3 8561.78  158.53
   2  -5  -3 8166.85  150.72
   2   5  -3 8579.46  155.34
   2  -5  -3 8575.96  154.78
  -2   5   3 8482.96  152.01
  -2  -5   3 8478.69  151.51
  -2  -5   3 8729.43  161.64
  -2  -5   3 8390.45  154.88
   2   5  -3 8690.72  157.55
  -2   5   3 8573.32  156.77
  -1   0   5   36.94    4.56
  -1   0   5   35.95    3.82
  -1   0   5   38.10    3.26
   3   2   2 2969.62   58.31
   3  -2   2 3001.50   59.65
   3   2   2 3064.06   59.51
  -3   2  -2 2988.74   58.96
  -3  -2  -2 3009.79   59.42
   3   2   2 3015.63   56.35
   3  -2   2 3087.55   67.54
   3   2   2 3098.90   61.92
  -3   2  -2 3094.91   59.29
  -3   2  -2 3043.37   61.87
   3  -2   2 2991.93   57.77
  -3   2  -2 3081.47   59.65
   3  -2   2 3136.69   64.52
   3   2   2 2852.38   98.18
   3   0  -5  522.66   15.87
  -3   0   5  499.09   15.95
  -3   0   5  498.95   12.62
  -3   0   5  491.28   16.32
  -3   0   5  506.35   14.31
   3   0  -5  484.09   16.83
   2  -4  -4 3145.27   60.11
  -2   4   4 3258.99   65.69
  -2  -4   4 3151.61   63.10
  -2  -4   4 3232.73   65.57
  -2  -4   4 3230.94   65.52
   2   4  -4 3193.73   64.22
  -2   4   4 3361.85   71.06
  -2  -4   4 3257.95   63.12
   2   4  -4 3123.80   62.95
   2   4  -4 3199.58   64.21
  -2   4   4 3254.99   61.86
   2  -4  -4 3181.58   61.33
  -2   4   4 3317.71   62.22
  -3   5   1 1786.51   36.14
  -3   5   1 1759.85   42.08
   3   5  -1 1818.17   38.64
   3  -5  -1 1738.45   35.79
  -3  -5   1 1831.80   37.45
   3  -5  -1 1747.13   38.28
  -3   5   1 1747.95   39.50
  -3  -5   1 1776.16   37.67
   3   5  -1 1791.33   38.21
   3   5  -1 1811.13   40.17
  -3   5   1 1741.87   42.70
   3  -5  -1 1757.48   38.98
  -3   5   1 1786.08   36.20
  -3  -5   1 1783.30   39.76
  -1   4   4   26.13    2.60
  -1   4   4   11.70    2.42
  -1   4   4    8.96    2.20
  -1   4   4    9.92    2.59
  -1  -4   4   16.77    2.69
   1  -4  -4   10.60    2.28
   1  -4  -4   11.24    1.87
  -1  -4   4   15.96    3.54
  -1  -4   4   13.42    2.78
   1  -4  -4   11.68    2.15
   1   4  -4   13.55    3.01
   1   4  -4   14.35    2.97
  -1  -4   4   13.37    2.78
  -1  -1   5  291.04   11.28
  -1   1   5  282.98    9.36
  -1   1   5  278.74    9.22
  -1  -1   5  297.11   11.39
  -1   1   5  300.50   11.08
  -1   1   5  290.86   14.09
  -1  -1   5  295.19    9.42
  -1   1   5  289.82    8.67
   1   1  -5  292.70   15.44
  -1  -1   5  308.42   11.89
  -1   6  -1 2011.49   44.40
   1   6   1 1927.30   41.47
   1  -6   1 2056.75   42.88
   1  -6   1 2024.68   40.70
  -1   6  -1 1970.63   42.75
  -1  -6  -1 1911.16   38.52
  -1  -6  -1 1888.43   39.50
  -1   6  -1 1967.25   39.30
  -1   6  -1 1995.55   41.62
   1  -6   1 1936.57   41.39
  -4   2   4  882.75   24.62
  -4  -2   4  890.90   23.31
  -4   2   4  853.76   23.36
   4  -2  -4  875.73   24.26
  -4  -2   4  874.94   20.80
   4  -2  -4  846.21   20.29
   4   2  -4  864.25   21.46
   4   2  -4  888.57   24.03
  -4   2   4  906.56   20.38
  -4  -2   4  866.66   24.46
   4  -2  -4  886.94   20.41
   4  -2  -4  895.81   23.70
   0  -5  -3   25.11    3.06
   0   5   3   26.33    3.38
   0   5   3   24.01    2.55
   0  -5   3   30.94    3.76
   0  -5   3   29.42    3.33
   0   5  -3   30.49    3.75
   0  -5   3   27.32    2.95
   0  -5   3   27.86    3.30
   0   5   3   22.56    2.90
   0  -5  -3   23.68    2.90
   0  -5  -3   25.84    2.52
  -3  -5   2 1007.13   24.96
   3  -5  -2  983.34   22.14
  -3   5   2 1029.51   22.89
  -3   5   2  947.78   25.89
  -3  -5   2  866.55   22.05
  -3   5   2 1021.46   22.83
  -3   5   2 1018.64   27.21
   3  -5  -2 1030.42   24.98
   3   5  -2  990.33   25.26
  -3  -5   2 1021.58   25.13
   3   5  -2 1009.73   24.14
  -3  -5   2 1032.53   23.68
   3  -5  -2 1028.75   25.46
  -3   1   5  447.06   15.15
   3   1  -5  447.15   14.59
  -3  -1   5  472.89   13.73
  -3  -1   5  465.24   11.98
   3  -1  -5  460.41   14.63
  -3   1   5  454.48   11.89
   3   1  -5  453.55   14.70
  -3  -1   5  457.32   14.99
  -3  -1   5  468.29   16.04
   3   1  -5  468.30   14.94
  -3   1   5  447.52   15.41
   1  -6  -2 1478.75   31.24
   1  -6  -2 1507.15   32.42
  -1   6   2 1508.00   33.81
  -1   6   2 1487.83   31.41
   1   6  -2 1494.57   33.23
   1   6  -2 1508.03   33.58
   1   6  -2 1498.03   32.41
  -1  -6   2 1443.49   31.52
   1  -6  -2 1482.37   32.14
  -1  -6   2 1432.35   32.37
   1   6  -2 1452.22   34.29
  -1   6   2 1479.67   35.88
  -1   6   2 1532.92   32.81
   3   4   1 1107.60   26.81
   3  -4   1 1196.33   32.07
   3   4   1 1139.73   25.92
  -3   4  -1 1193.00   34.60
  -3  -4  -1 1154.91   27.50
   3   4   1 1158.40   26.05
   3  -4   1 1198.39   26.05
   3   4   1 1179.33   27.27
  -3  -4  -1 1172.48   25.64
  -2  -2   5 1171.18   29.54
  -2  -2   5 1180.81   28.89
   2   2  -5 1229.73   28.84
  -2  -2   5 1186.93   27.61
  -2   2   5 1043.52   26.63
  -2   2   5 1076.41   31.51
  -2   2   5 1095.06   23.31
   2  -2  -5 1050.45   22.62
  -2   2   5 1007.12   23.23
  -2   2   5 1077.68   23.87
   2   2  -5 1167.47   29.83
  -1  -2  -4  125.27    5.97
   1  -2   4  130.21    6.99
   1   2   4  125.97    5.89
   1  -2   4  128.28    6.30
   1   2   4  124.95    6.30
  -1   2  -4  124.51   10.28
   1  -2   4  130.56    8.25
   1   2   4  130.90    5.38
   1  -2   4  125.32    6.39
   2   6  -1 4260.05   80.29
  -2   6   1 4128.19   76.72
   2   6  -1 4348.54   83.23
  -2  -6   1 4241.68   79.65
   2  -6  -1 4141.85   79.96
  -2   6   1 4174.87   83.49
   2  -6  -1 4354.69   81.74
  -2   6   1 4330.75   80.67
   2  -6  -1 4190.13   81.31
  -2   6   1 4164.43   86.62
   2   6  -1 4295.93   82.18
  -2  -6   1 4182.56   80.27
   2   6  -1 4270.86   83.93
   4   0   1    1.77    2.82
  -4   0  -1    1.01    1.86
   4   0   1    0.97    2.06
   4   0   1    1.17    1.67
  -4   0  -1    0.78    1.35
   4   0   1    2.88    1.37
   0   6   2 1341.24   31.41
   0   6  -2 1312.13   31.32
   0  -6   2 1363.69   30.32
   0   6  -2 1342.74   32.45
   0  -6  -2 1369.37   30.07
   0  -6  -2 1365.45   30.61
   0  -6   2 1353.27   29.53
   0   6   2 1392.86   29.59
   0  -6   2 1375.75   30.48
   0   6  -2 1372.82   31.14
   0  -6  -2 1382.10   29.20
  -4  -3   0   22.62    2.84
  -4  -3   0   24.74    3.38
  -4  -3   0   21.75    2.38
  -4  -3   0   26.39    2.88
   4   3   0   20.67    2.83
   4  -3   0   30.13    3.76
  -4   3   0   31.40    3.80
   4  -3   0   29.83    4.49
  -4   3   0   31.25    4.98
  -4   3   0   27.73    2.77
   4  -3   0   26.78    2.88
  -4   3   0   39.78    6.05
   4   3   0   21.59    3.15
   4   3   0   22.93    3.54
   4  -1   1  352.60   12.57
   4  -1   1  343.35   10.27
  -4   1  -1  354.14   10.55
   4   1   1  357.85   10.26
   4  -1   1  395.97   14.94
   4  -1   1  334.63   16.18
  -4  -1  -1  361.99   10.66
   4   1   1  348.00   12.70
  -4   1  -1  345.37   12.90
  -4   1  -1  349.32   11.89
   4   1   1  365.35   11.68
  -4  -1  -1  355.07   12.01
   4   1   1  361.68   12.25
   3   5   0 1430.08   31.37
   3  -5   0 1311.36   30.74
  -3   5   0 1371.81   32.47
   3  -5   0 1409.34   32.95
   3   5   0 1471.72   32.49
  -3  -5   0 1414.20   34.03
   3   5   0 1448.04   31.41
  -3   5   0 1446.80   37.24
   3   5   0 1459.71   32.98
  -3   5   0 1413.47   29.62
  -3   5   0 1445.23   30.40
  -3  -5   0 1494.58   31.52
  -3   5   0 1396.56   34.61
   3  -5   0 1381.50   29.36
  -2   3  -3 1130.17   27.18
  -2   3  -3 1142.92   26.44
   2  -3   3 1150.51   29.47
   2   3   3 1210.20   26.91
  -2  -3  -3 1215.58   26.23
   2   3   3 1168.22   26.86
   2  -3   3 1152.46   31.17
   2  -3   3 1138.97   25.38
   2  -3   3 1201.41   29.97
  -1   2   5 2768.86   54.10
  -1  -2   5 2721.96   57.45
  -1  -2   5 2803.41   58.30
  -1  -2   5 2757.86   56.41
  -1  -2   5 2684.36   57.84
   1   2  -5 2718.82   62.15
  -1   2   5 2665.51   52.56
  -1   2   5 2729.86   51.81
  -1   2   5 2672.00   56.41
  -2   6   0  524.36   13.95
   2   6   0  525.22   15.33
  -2  -6   0  515.67   14.18
   2   6   0  521.35   15.29
  -2   6   0  508.24   16.72
   2  -6   0  523.24   15.94
  -2  -6   0  538.17   14.78
  -2  -6   0  518.22   15.48
   2  -6   0  493.94   14.36
  -2   6   0  515.51   14.45
  -2   6   0  512.38   16.29
   2   6   0  524.94   14.55
  -4   4   2   86.86    6.00
   4   4  -2   92.17    6.09
  -4  -4   2   93.15    5.87
  -4  -4   2   89.56    6.09
   4   4  -2   99.66    6.74
   4  -4  -2   93.70    6.40
   4  -4  -2   91.98    6.31
  -4  -4   2   94.38    5.62
  -4   4   2   88.99    4.67
   4  -4  -2   82.23    4.41
  -4  -4   2   91.74    4.36
  -4   4   2   89.43    8.70
  -4  -4   2   94.55    5.16
   5   0  -2    0.78    1.62
  -5   0   2    0.80    3.06
   5   0  -2    0.47    2.68
   5   0  -2    0.25    2.58
   5   0  -2    0.22    1.34
   3   2  -5 8147.59  152.64
   3   2  -5 8065.25  148.66
  -3   2   5 7847.59  156.08
  -3   2   5 8201.41  160.45
  -3  -2   5 7964.57  143.27
   3   2  -5 7855.05  147.39
  -3  -2   5 8043.36  157.47
  -3   2   5 8051.17  142.12
  -3  -2   5 8089.83  153.91
  -3  -4   4  817.16   23.20
   3   4  -4  879.01   24.06
   3   4  -4  873.78   22.23
   3  -4  -4  785.59   20.80
  -3  -4   4  850.33   21.30
  -3   4   4  757.26   21.38
   3  -4  -4  753.15   19.14
   3   4  -4  896.16   23.14
  -3   4   4  807.72   18.67
  -3  -4   4  854.30   22.27
  -3   4   4  777.95   22.19
  -3  -4   4  887.90   21.42
   2   6  -2  177.11    8.52
  -2   6   2  183.93    7.61
  -2  -6   2  167.83    7.41
  -2   6   2  192.59    9.21
   2  -6  -2  194.15    8.46
   2  -6  -2  184.81    7.26
   2  -6  -2  188.66    8.02
  -2   6   2  188.87    7.13
   2   6  -2  172.17    7.62
   2   6  -2  177.22    8.14
  -2   6   2  188.68    8.65
  -2  -6   2  173.71    7.98
   2   6  -2  149.91    7.24
  -4  -4   1 2223.43   47.02
  -4   4   1 2166.36   49.05
  -4   4   1 2186.06   56.45
  -4  -4   1 2257.91   47.95
   4  -4  -1 2218.94   48.01
  -4  -4   1 2274.34   43.74
  -4  -4   1 2224.83   46.78
   4   4  -1 2136.27   45.89
  -4  -4   1 2261.99   44.85
   4   4  -1 2246.96   46.16
   4  -4  -1 2149.93   43.31
  -4   4   1 2160.54   46.74
   4   4  -1 2274.65   47.71
   4  -4  -1 2168.28   47.07
   5   0  -3 1717.82   35.35
   5   0  -3 1725.25   38.08
  -5   0   3 1666.99   40.39
  -5   0   3 1642.57   33.02
   5   0  -3 1683.58   35.31
  -5  -1   2 1985.11   38.98
  -5   1   2 1936.99   38.34
  -5   1   2 1927.27   41.86
   5  -1  -2 1997.64   44.66
   5  -1  -2 1909.07   37.88
   5   1  -2 1968.92   39.29
  -5  -1   2 1946.90   38.91
   5  -1  -2 1886.67   39.14
  -5  -1   2 1912.20   43.79
   5   1  -2 1985.70   41.11
  -5   1   2 1952.33   45.21
   5   1  -2 1918.13   43.07
   5  -1  -2 1924.96   42.62
   5   1  -2 2030.67   43.79
   0  -4  -4  381.00   11.21
   0  -4  -4  382.80   10.66
   0   4   4  391.72   11.11
   0  -4   4  406.76   12.65
   0  -4   4  376.32   17.31
   0   4  -4  423.40   13.28
   0  -4   4  411.46   13.44
   0   4  -4  399.64   14.98
   0   4   4  369.33   11.59
   0  -4   4  404.58   14.00
   0   4   4  393.54   12.20
   0  -4  -4  377.75   11.73
   0  -4   4  421.12   14.15
   3  -3   2 1852.10   41.54
  -3   3  -2 1902.94   41.88
   3  -3   2 1803.78   61.30
  -3   3  -2 1808.28   48.33
  -3   3  -2 1916.02   39.23
  -3   3  -2 1865.23   37.62
   3   3   2 1848.70   38.93
   3   3   2 1886.57   40.79
   3   3   2 1829.83   38.11
   3   3   2 1815.14   37.72
   3  -3   2 1969.50   45.92
  -3   3  -2 1858.64   39.05
   3  -3   2 1824.31   37.35
  -3  -5   3  290.61   11.09
  -3  -5   3  272.85   10.75
  -3   5   3  272.43    9.06
   3  -5  -3  265.87   10.39
   3   5  -3  286.57   11.82
   3   5  -3  290.14   10.53
  -3   5   3  271.57    8.95
   3   5  -3  290.94   11.08
  -3   5   3  263.45   11.15
   3  -5  -3  259.93    9.75
   3   5  -3  274.84   10.24
  -3  -5   3  297.58   10.16
  -4  -3   4 2898.12   59.82
   4  -3  -4 2865.74   57.85
   4   3  -4 2830.81   56.88
  -4  -3   4 2798.92   56.11
   4  -3  -4 2795.40   53.37
   4   3  -4 2710.67   51.80
  -4  -3   4 2674.10   49.48
   4  -3  -4 2782.34   51.93
  -4   3   4 2789.70   52.91
  -4   3   4 2786.40   57.95
   0   0   5    1.12    1.64
  -5  -1   3  153.32    5.88
  -5  -1   3  145.33    6.16
   5   1  -3  153.63    5.94
   5  -1  -3  164.09    8.78
  -5   1   3  157.08    8.85
  -5  -1   3  170.66    9.48
   5   1  -3  145.50    6.56
   5  -1  -3  163.01    6.75
   5  -1  -3  163.10    8.29
   5   1  -3  158.61    8.20
  -5  -1   3  154.95    7.80
   5  -1  -3  162.47    6.22
   4   2   1 1129.89   25.95
  -4   2  -1 1088.91   25.76
  -4  -2  -1 1065.93   22.74
  -4   2  -1 1155.24   24.06
  -4  -2  -1 1060.97   25.70
   4   2   1 1108.55   26.54
  -4   2  -1 1095.06   26.69
  -4  -2  -1 1105.45   23.15
   4  -2   1 1111.69   27.28
   4  -2   1  988.86   29.74
   4  -2   1 1113.71   23.62
   4   2   1 1074.89   22.13
  -4  -2  -1 1055.50   24.46
   4   2   1 1080.52   23.52
   4  -2   1 1091.25   25.89
  -4  -4   3  818.33   22.47
  -4  -4   3  814.55   18.98
  -4  -4   3  802.90   20.10
   4  -4  -3  832.97   18.80
  -4   4   3  825.60   27.71
   4   4  -3  799.78   19.55
   4   4  -3  813.24   21.98
  -4   4   3  828.44   18.51
   4  -4  -3  840.44   21.97
   4  -4  -3  804.41   20.56
  -4   4   3  834.82   22.57
  -4  -4   3  800.21   21.03
   5   0  -1 2634.85   49.13
  -5   0   1 2494.24   52.37
   5   0  -1 2615.41   50.02
   5   0  -1 2679.71   52.26
  -5   0   1 2587.76   53.47
   5   0  -1 2709.11   54.63
  -5   0   1 2667.12   48.51
  -2  -3   5  931.44   24.70
  -2   3   5  852.58   19.34
  -2   3   5  888.11   19.49
   2   3  -5  918.28   23.58
   2   3  -5  942.99   23.65
  -2  -3   5  925.58   23.27
  -2  -3   5  906.14   21.65
   2  -3  -5  859.66   19.06
  -2   3   5  845.12   22.44
   2   3  -5  926.37   22.46
  -2  -3   5  925.98   23.05
  -2   3   5  869.80   20.91
   0   1  -5  183.83   11.48
   0   1   5  119.74    9.58
   0  -1   5  121.92    5.79
   0  -1   5  125.84    7.95
   0   1   5  121.88    5.63
   0  -1  -5  127.12    5.78
   0   1   5  120.23    5.94
   0   1   5  125.22    5.10
   1   3   4   46.19    3.73
  -1  -3  -4   48.54    3.57
   1  -3   4   38.19    4.55
   1  -3   4   39.38    3.62
   1   3   4   45.69    3.82
   1   3   4   47.19    3.30
   1  -3   4   38.51    3.33
   1  -3   4   37.79    4.07
   1  -3   4   42.59    3.61
  -1   3  -4   36.75    5.92
   1  -3   4   40.87    4.18
   2   5   2 3063.08   56.68
  -2   5  -2 3120.77   69.63
   2   5   2 3104.44   58.15
  -2  -5  -2 3088.58   63.52
   2  -5   2 3001.84   55.98
  -2   5  -2 3070.65   56.95
  -2   5  -2 3022.93   61.20
  -2  -5  -2 2826.79   51.79
  -2  -5  -2 3013.16   54.38
   2  -5   2 2938.46   58.54
   2  -5   2 3092.83   58.67
  -4   0   5    5.46    1.95
  -4   0   5    1.58    2.85
  -4   0   5    1.12    2.82
   4   0  -5    1.23    2.48
   4   0  -5    0.85    2.56
   4   0  -5    1.08    1.56
  -5   1   1    2.81    2.25
   5   1  -1    2.89    2.80
   5  -1  -1    3.36    2.61
   5   1  -1    2.44    2.28
   5  -1  -1    3.02    3.31
  -5  -1   1    3.21    2.08
   5   1  -1    2.71    1.34
   5  -1  -1    4.49    1.54
   5   1  -1    3.24    1.80
  -5   1   1    3.82    1.40
  -5  -1   1    6.68    1.97
   5  -1  -1    4.11    3.68
   5  -1  -1    2.30    1.61
  -5  -1   1    3.15    2.47
   5  -2  -2  233.98   10.68
   5  -2  -2  224.30    7.64
  -5  -2   2  203.89    6.97
   5   2  -2  199.04    7.79
   5  -2  -2  232.57   13.28
   5  -2  -2  234.77    9.95
  -5  -2   2  192.68    7.16
   5   2  -2  216.49    9.39
  -5  -2   2  178.49    8.38
  -5   2   2  201.93    9.79
  -5   2   2  217.66    7.54
  -5  -2   2  206.64    8.79
  -5   2   2  217.47    9.56
  -5  -2   2  205.67    9.47
   0   7   0    1.06    2.02
   0  -7   0    1.44    1.50
   0  -7   0    1.72    1.70
   0   7   0    0.83    1.76
   0   7   0    1.12    1.82
  -4  -1   5   97.79    5.22
   4  -1  -5   84.57    4.38
  -4   1   5   86.19    4.36
  -4  -1   5  100.65    7.17
   4  -1  -5   83.56    5.33
  -4   1   5   88.23    6.66
  -4  -1   5   98.58    4.70
   4  -1  -5   85.45    5.94
  -4  -1   5  104.58    6.82
   4   1  -5   98.35    6.48
  -4   1   5   85.65    5.99
   4  -1  -5   88.55    7.13
   4   1  -5   99.14    5.75
  -1  -6  -2   31.09    3.28
   1  -6   2   30.83    3.06
  -1  -6  -2   31.91    3.34
  -1   6  -2   35.88    3.68
  -1   6  -2   32.68    4.11
   1  -6   2   34.22    3.64
   1   6   2   33.92    3.50
  -1  -6  -2   31.57    2.86
  -1   6  -2   32.92    4.23
  -1   6  -2   33.03    3.41
   1   6   2   31.14    2.92
   1  -6   2   31.87    3.05
  -1   5  -3 1290.59   32.71
   1   5   3 1463.19   30.75
  -1   5  -3 1511.95   31.29
  -1   5  -3 1404.10   30.26
   1  -5   3 1346.04   30.69
  -1  -5  -3 1420.72   28.45
   1  -5   3 1483.66   32.22
   1   5   3 1423.72   29.25
   1  -5   3 1554.15   31.55
  -1  -5  -3 1456.92   31.26
   1   5   3 1421.70   30.01
  -1  -5  -3 1441.82   29.30
  -1   3   5 3248.36   59.22
   1   3  -5 3204.95   68.43
  -1  -3   5 3198.81   63.72
  -1   3   5 3317.81   60.26
  -1   3   5 3168.78   61.31
  -1  -3   5 3203.82   61.72
  -1   3   5 3308.67   59.94
   1  -3  -5 3275.65   57.37
  -1  -3   5 3195.12   60.22
  -1  -3   5 3321.87   62.40
   2   6   1 1003.34   22.69
   2   6   1  931.88   21.89
   2  -6   1 1047.58   25.33
  -2   6  -1 1025.69   26.86
   2  -6   1 1010.83   22.32
  -2  -6  -1  979.80   21.72
  -2   6  -1 1022.05   22.06
  -2   6  -1 1034.54   26.88
  -2   6  -1 1019.69   23.44
  -2  -6  -1  962.33   25.26
  -5   2   3    3.60    3.78
   5  -2  -3    5.66    2.74
  -5  -2   3    3.00    2.33
  -5  -2   3    2.83    2.36
   5   2  -3    3.21    3.07
   5  -2  -3    4.16    3.29
  -5  -2   3    2.78    1.48
   5  -2  -3    4.86    1.84
  -5   2   3    3.77    2.80
  -5  -2   3    2.22    1.59
   5   2  -3    3.17    2.95
   5  -2  -3    4.74    2.74
   5   2  -3    3.22    1.87
   5  -2  -3    5.52    3.52
  -3  -3   5  371.32   13.82
  -3  -3   5  392.49   12.06
   3   3  -5  386.44   13.14
  -3  -3   5  367.85   13.28
  -3   3   5  336.69   12.58
   3  -3  -5  337.73    9.61
  -3   3   5  336.61    9.76
  -3   3   5  349.76   10.32
  -3   3   5  317.81   12.13
   3   3  -5  385.00   12.74
  -3  -3   5  377.79   12.42
   3   3  -5  384.94   13.24
  -2  -5   4 5409.60   95.45
   2   5  -4 5160.85   93.89
  -2  -5   4 5142.89   93.83
  -2   5   4 5251.84   95.48
  -2   5   4 5361.03   92.74
  -2  -5   4 5187.99   91.04
   2  -5  -4 5349.80   92.84
   2  -5  -4 5293.57   96.55
   2   5  -4 5403.06   97.29
  -2   5   4 5358.35   97.83
   2   5  -4 4896.69   92.43
  -2  -5   4 5367.93   95.21
   2   5  -4 5406.83   96.42
  -1   5   4 1303.12   28.97
  -1   5   4 1304.36   26.40
  -1   5   4 1331.29   28.07
   1  -5  -4 1290.41   26.83
   1  -5  -4 1286.78   27.24
   1  -5  -4 1296.88   26.90
  -1  -5   4 1257.48   27.75
   1   5  -4 1237.53   28.81
   1   5  -4 1261.23   29.00
  -1  -5   4 1273.60   28.99
  -1  -5   4 1235.81   27.68
  -1   5   4 1285.65   29.80
   5   0  -4    1.49    1.57
   5   0  -4    0.82    1.35
  -5   0   4   -0.24    2.76
  -5   0   4    3.22    2.73
   5   0  -4    1.08    2.66
   4   4   0 3151.52   59.20
  -4   4   0 3061.12   62.28
  -4   4   0 2832.52   72.32
  -4   4   0 3076.16   61.41
   4   4   0 3068.46   59.05
  -4   4   0 2938.01   53.37
   4  -4   0 2976.04   55.62
   4  -4   0 2998.55   61.36
   4  -4   0 3049.45   61.40
  -4  -4   0 3036.98   58.83
   4  -4   0 3065.51   60.32
  -4  -4   0 3134.65   56.91
   4   4   0 3077.47   57.47
  -4  -4   0 3120.25   55.54
  -4  -4   0 3041.49   59.91
   0   2   5  152.02    6.44
   0   2  -5  164.07   11.27
   0  -2   5  168.92    8.28
   0   2   5  159.94    6.90
   0  -2  -5  160.28    6.63
   0  -2   5  166.12    8.42
   0  -2   5  168.56    7.65
   0  -2   5  170.46    6.88
   0   2   5  161.89    6.02
   0   7  -1  384.05   12.12
   0  -7  -1  369.07   11.44
   0  -7   1  372.00   11.83
   0   7   1  380.91   11.87
   0   7  -1  390.46   13.22
   0   7   1  362.06   10.76
   0  -7  -1  364.07   10.76
   0   7  -1  382.64   11.63
   0  -7  -1  372.59   11.52
   0  -7   1  380.86   11.92
   0   7   1  369.59   12.29
   0   7  -1  379.75   12.64
  -1   7   0  540.57   13.89
  -1  -7   0  535.16   13.98
   1   7   0  534.04   15.36
  -1   7   0  541.78   15.99
  -1   7   0  550.92   15.15
  -1  -7   0  525.30   15.27
   1  -7   0  512.83   17.41
  -1   7   0  552.18   16.70
   1   7   0  548.05   15.19
   1   7   0  542.65   14.62
   1   7  -1   20.95    3.08
   1   7  -1   17.19    3.20
  -1  -7   1   22.81    2.92
  -1   7   1   21.31    3.23
  -1  -7   1   18.38    2.91
   1  -7  -1   19.62    2.56
  -1   7   1   20.36    2.69
  -1  -7   1   19.53    2.65
   1  -7  -1   19.45    2.71
  -1   7   1   23.29    3.04
   1  -7  -1   22.03    2.96
   1   7  -1   22.46    3.03
  -1   7   1   22.59    3.46
  -3   5  -1  654.56   18.26
  -3  -5  -1  673.02   16.56
  -3  -5  -1  682.96   16.64
   3   5   1  682.63   17.74
   3   5   1  684.27   17.20
  -3  -5  -1  683.00   18.42
   3   5   1  679.89   16.98
   3  -5   1  628.77   15.81
  -3   5  -1  661.28   19.43
  -3   5  -1  669.48   22.86
   3  -5   1  661.62   19.36
  -2   6   3    0.62    1.88
  -2  -6   3    1.36    1.93
   2  -6  -3    0.51    1.48
  -2   6   3    0.45    1.84
   2   6  -3    1.15    2.36
  -2   6   3    0.79    1.61
  -2  -6   3    0.18    1.97
   2  -6  -3    2.88    1.62
   2   6  -3    2.66    2.27
  -2  -6   3    0.97    2.08
   2   6  -3    0.62    2.27
   2  -6  -3    0.80    1.90
   3   0   3 1614.96   31.99
   3   0   3 1633.87   34.17
   3   0   3 1488.51   39.20
   3   0   3 1641.17   35.69
  -3   0  -3 1596.55   33.85
   3   0   3 1572.15   32.20
  -2   4  -3 9764.59  177.32
  -2   4  -3 9432.73  164.42
   2  -4   3 9736.80  181.03
   2   4   3 9690.87  177.18
   2  -4   3 9648.60  167.87
  -2  -4  -310162.01  180.83
   2  -4   3 9983.43  180.69
   2   4   3 9715.79  164.89
  -2   4  -3 9794.03  210.57
   5  -1  -4   27.08    5.04
   5   1  -4   23.23    3.87
  -5  -1   4   25.10    2.75
  -5   1   4   16.54    3.96
   5   1  -4   24.00    3.00
   5  -1  -4   16.04    2.42
   5  -1  -4   17.01    3.52
   5   1  -4   21.59    2.45
   5  -1  -4   18.08    2.24
  -5   1   4   16.84    2.20
   5   1  -4   23.73    3.88
  -5  -1   4   24.12    4.05
  -5  -1   4   20.91    4.08
   5  -2  -1  381.56   17.20
  -5  -2   1  374.35   10.74
   5   2  -1  368.06   10.07
  -5   2   1  365.71   10.48
  -5  -2   1  371.31   12.08
  -5  -2   1  374.99   13.60
   5  -2  -1  363.60   10.29
  -5  -2   1  391.40   10.74
   5   2  -1  424.48   15.25
   5   2  -1  385.66   12.86
   5  -2  -1  372.24   13.81
  -5   2   1  369.93   12.65
   5  -2  -1  363.81   12.72
  -4   2   5 2184.35   40.20
  -4  -2   5 2285.55   42.18
  -4  -2   5 2231.63   42.56
   4   2  -5 2182.86   43.71
  -4   2   5 2168.21   45.62
  -4  -2   5 2252.96   46.74
  -4  -2   5 2183.35   46.73
   4   2  -5 2231.09   46.07
  -4   2   5 2175.94   46.55
   2   0   4   10.96    2.18
   2   0   4   10.51    2.26
   2   0   4   17.54    3.04
   2   0   4   11.26    2.00
   2   0   4   10.22    4.16
  -2   0  -4   11.66    2.17
   4   3   1 7561.98  132.55
  -4   3  -1 7230.35  122.30
  -4   3  -1 7377.44  129.69
   4   3   1 7631.96  131.56
   4  -3   1 7354.29  131.12
   4   3   1 7423.71  129.85
   4  -3   1 7294.17  123.95
  -4  -3  -1 7238.81  138.65
  -4  -3  -1 7532.26  127.22
  -4  -3  -1 7483.39  125.62
   4  -3   1 7471.52  133.86
  -4   3  -1 6896.24  125.70
  -3   6   1 1247.99   31.26
  -3   6   1 1291.02   27.03
   3   6  -1 1333.72   28.36
  -3  -6   1 1299.64   29.14
   3   6  -1 1338.32   30.08
  -3  -6   1 1353.97   28.33
  -3   6   1 1293.71   26.26
   3   6  -1 1339.22   29.57
   3  -6  -1 1249.10   29.19
   3  -6  -1 1255.31   27.98
   3  -6  -1 1244.89   25.94
  -3   6   1 1238.78   30.79
   3   1   3  196.44    7.19
   3   1   3  187.64    7.26
   3   1   3  196.62    8.84
   3  -1   3  176.30    6.80
   3  -1   3  179.90    7.94
   3  -1   3  184.80   12.03
   3  -1   3  185.48    8.82
  -3   1  -3  183.98    7.68
  -3  -1  -3  186.59    7.79
   3   1   3  187.38    7.98
   0   6   3   12.36    2.45
   0  -6  -3   12.11    1.87
   0   6   3   11.18    1.94
   0  -6   3   11.47    2.40
   0  -6   3   10.86    2.63
   0   6  -3   11.40    2.61
   0  -6   3   11.92    2.34
   0  -6  -3   11.98    2.49
   0  -6  -3   12.28    2.32
  -3  -6   2  450.24   12.86
  -3  -6   2  419.09   12.59
  -3   6   2  479.44   15.52
  -3  -6   2  454.97   14.42
   3   6  -2  463.17   14.01
   3  -6  -2  492.54   15.10
  -3   6   2  479.58   12.73
   3  -6  -2  505.60   14.69
  -3   6   2  475.08   12.97
  -3   6   2  485.27   16.01
   3   6  -2  467.10   14.96
   3   6  -2  450.75   13.20
   3   4   2 1107.42   24.35
   3  -4   2 1156.66   24.45
   3   4   2 1130.10   25.88
  -3   4  -2 1132.11   34.28
  -3   4  -2 1144.33   27.88
   3   4   2 1097.28   24.06
  -3   4  -2 1125.00   24.62
   3  -4   2 1181.40   29.32
   3   4   2 1152.45   26.33
   3  -4   2 1171.14   28.69
  -3   4  -2 1105.44   24.83
  -3   4  -2 1184.16   24.87
   2  -1   4    2.84    1.50
   2  -1   4    5.98    1.85
  -2   1  -4    2.68    1.45
   2  -1   4    3.38    1.67
   2   1   4    3.67    1.89
   2   1   4    3.63    2.25
   2  -1   4    7.02    4.52
   2   1   4    3.46    1.56
   2   1   4    3.58    1.48
   2  -1   4    3.11    2.13
  -2  -1  -4    4.89    1.88
  -4  -5   2   96.64    6.06
   4   5  -2   93.45    5.60
  -4  -5   2   95.97    5.49
  -4  -5   2   95.32    5.43
  -4  -5   2   97.22    5.95
  -4   5   2  104.56    7.28
   4  -5  -2  105.99    6.66
  -4   5   2  106.78    5.22
   4  -5  -2   98.80    5.13
   4  -5  -2  104.63    6.32
  -4   5   2  100.07    8.24
  -4   5   2  102.43    6.52
   4   5  -2   94.24    6.40
  -4  -4   4  201.96    7.83
   4  -4  -4  213.78    9.90
   4   4  -4  195.79    8.27
  -4   4   4  213.98   11.49
  -4  -4   4  198.77    9.33
   4   4  -4  208.06    9.91
  -4   4   4  210.61   10.48
  -4   4   4  212.12   16.67
  -4  -4   4  201.89    8.82
   4   4  -4  210.59    9.38
   4  -4  -4  212.85    8.76
  -5  -3   2  846.07   18.47
   5  -3  -2  805.76   24.02
   5  -3  -2  817.53   21.55
  -5   3   2  823.68   21.83
  -5  -3   2  857.37   22.22
  -5  -3   2  818.56   21.90
   5   3  -2  846.88   21.34
   5  -3  -2  831.75   18.86
   5   3  -2  801.08   22.02
   5  -3  -2  818.45   22.30
   5   3  -2  837.51   20.00
  -5  -3   2  833.64   20.63
  -5  -3   2  836.38   19.02
   5   0   0    0.18    1.22
   5   0   0    0.14    2.53
  -5   0   0    0.42    1.31
  -5   0   0    0.94    1.90
   5   0   0    0.49    1.98
   3  -5  -4   99.05    4.90
   3  -5  -4  103.07    6.09
  -3   5   4  102.82    6.75
  -3  -5   4   86.82    5.48
  -3  -5   4   88.66    5.80
   3   5  -4   92.75    6.59
  -3   5   4  105.00    5.13
   3  -5  -4  102.49    5.61
  -3  -5   4   88.70    5.25
   3   5  -4   86.47    5.51
  -3   5   4  100.44    6.33
   3   5  -4   91.93    6.16
  -3  -5   4   97.40    6.27
  -5  -2   4    2.32    2.61
   5  -2  -4    9.42    3.20
   5  -2  -4    3.89    1.55
   5   2  -4    2.17    1.87
  -5  -2   4    2.49    1.73
   5  -2  -4    5.45    1.63
  -5  -2   4    2.33    1.57
  -5   2   4    3.56    1.83
  -5  -2   4   23.15    3.45
   5   2  -4    1.11    2.47
   5   2  -4    2.86    2.61
  -5   2   4    3.57    2.75
   5  -2  -4    4.50    2.41
   5  -2  -4    4.26    2.86
  -1  -7  -1   51.29    3.62
  -1  -7  -1   42.73    3.57
   1   7   1   49.94    4.10
  -1   7  -1   47.43    4.59
  -1   7  -1   46.80    3.98
   1   7   1   53.52    4.26
  -1  -7  -1   47.43    3.99
   1  -7   1   45.59    3.65
  -1   7  -1   43.55    4.36
   1  -7   1   41.62    3.46
  -2   4   5  234.86    9.98
  -2  -4   5  228.51   10.37
   2  -4  -5  226.30    7.53
  -2   4   5  230.21    7.73
  -2   4   5  229.27    8.20
   2  -4  -5  230.37    8.02
   2   4  -5  232.52    9.32
   2   4  -5  226.16    9.61
  -2  -4   5  224.52    8.83
  -2  -4   5  232.69    9.93
   2   4  -5  228.53    9.66
  -2   4   5  212.75    8.51
  -2  -4   5  232.88    9.15
   1   4   4 2075.71   40.36
   1  -4   4 2118.92   44.20
  -1  -4  -4 2059.97   39.33
   1  -4   4 2388.20   50.41
   1  -4   4 2034.84   42.05
   1   4   4 2061.52   40.13
   1  -4   4 2056.38   40.61
   1  -4   4 2012.01   38.71
   1  -4   4 1981.95   38.67
   1   4   4 2018.16   39.94
  -1   4  -4 2018.26   40.06
   4  -5  -1  406.97   11.38
   4  -5  -1  407.90   13.96
  -4   5   1  399.05   14.46
  -4   5   1  398.70   13.46
  -4   5   1  417.86   17.85
   4  -5  -1  401.60   13.51
  -4  -5   1  420.27   12.56
   4   5  -1  422.20   13.22
  -4  -5   1  412.25   13.26
   4   5  -1  419.13   12.88
  -4  -5   1  416.68   13.30
   4   5  -1  419.42   13.94
  -4  -5   1  418.31   11.87
  -4   5   1  375.54   10.69
  -5  -3   3  149.29    6.37
   5   3  -3  147.65    8.15
  -5   3   3  172.66    9.21
   5  -3  -3  175.92    8.53
  -5  -3   3  145.37    7.90
   5  -3  -3  168.23    8.47
   5   3  -3  152.23    7.81
   5   3  -3  144.01    6.66
  -5  -3   3  151.92    5.75
  -5  -3   3  149.65    7.50
   5  -3  -3  165.90    6.38
  -5   3   3  146.23    5.94
  -5  -3   3  145.08    7.16
   5  -3  -3  170.88    9.48
  -5   3   3  167.47    8.25
   0  -5  -4 3192.00   57.90
   0  -5   4 3285.40   60.63
   0   5  -4 3409.36   64.39
   0  -5  -4 3202.08   58.23
   0   5  -4 3374.83   62.26
   0  -5  -4 3257.59   60.85
   0   5   4 3281.57   60.64
   0   5   4 3308.24   59.25
   0  -5   4 3426.02   63.60
   0  -5   4 3381.63   62.95
   0   5   4 3116.24   58.05
   5   1   0  385.21   10.57
  -5   1   0  397.38   13.07
   5  -1   0  385.83   13.21
  -5  -1   0  388.29   12.67
   5   1   0  399.48   13.09
  -5  -1   0  400.06   13.88
   5   1   0  412.22   14.59
   5  -1   0  376.64   13.79
  -5  -1   0  385.38   12.36
  -5   1   0  397.36   11.10
  -5  -1   0  389.38   10.84
   5  -1   0  389.91   10.87
   1  -7  -2 2574.81   49.05
  -1   7   2 2610.15   48.45
   1  -7  -2 2629.47   49.82
  -1  -7   2 2584.95   49.86
  -1   7   2 2627.80   49.94
   1  -7  -2 2547.92   47.76
  -1   7   2 2619.16   52.90
   1   7  -2 2599.03   50.24
   1   7  -2 2530.05   48.24
  -1   7   2 2624.41   50.83
  -1  -7   2 2577.96   50.79
   1   7  -2 2615.53   50.80
   1   7  -2 2651.35   53.48
   3   2   3    5.03    1.58
  -3   2  -3    6.73    1.98
   3   2   3    3.73    2.16
   3   2   3    4.06    1.93
   3  -2   3    4.09    1.92
   3  -2   3    3.88    1.64
  -3   2  -3    3.66    1.86
  -3  -2  -3   25.59    3.02
   3  -2   3    3.65    2.46
   3  -2   3    4.14    3.66
   3   2   3    7.58    2.72
  -3   2  -3    3.69    2.10
   3  -6   0 1713.02   37.45
  -3   6   0 1681.21   40.59
   3  -6   0 1687.09   35.77
   3  -6   0 1720.51   33.98
  -3   6   0 1735.19   34.48
   3   6   0 1705.08   34.95
   3   6   0 1738.07   35.77
  -3   6   0 1660.90   37.08
  -3   6   0 1703.56   33.23
  -3   6   0 1719.95   39.53
   3   6   0 1735.77   36.53
  -3  -6   0 1770.37   34.82
  -3  -6   0 1713.95   36.66
  -4   0  -2 2830.99   52.19
  -4   0  -2 2732.01   56.64
   4   0   2 2705.61   53.65
   4   0   2 2744.89   50.04
   4   0   2 2714.75   51.53
  -4   0  -2 2742.96   52.92
   4   0   2 2874.82   54.54
   0  -3  -5  287.46    9.50
   0  -3   5  320.60   10.90
   0   3   5  347.35    9.82
   0   3   5  344.68   10.64
   0  -3   5  316.44   11.03
   0  -3   5  318.95   11.00
   0  -3   5  320.59   11.74
   0  -3   5  320.85    9.93
   0   3   5  339.50   10.81
   0  -3   5  315.31   11.74
   0   3  -5  325.81   15.13
  -2   0   6  142.11    7.25
  -2   0   6  141.89    5.55
  -2   0   6  146.32    7.75
  -2   0   6  144.24    7.80
  -2   0   6  143.83    6.02
   2   2   4    5.63    1.42
   2  -2   4    3.72    3.41
   2   2   4    5.24    2.20
   2  -2   4    4.47    1.67
  -2  -2  -4    7.35    2.15
  -2   2  -4    6.07    1.67
   2   2   4    5.83    1.57
   2  -2   4    6.94    2.47
   2   2   4    5.14    2.36
   2  -2   4    4.74    1.74
   2   2   4    7.70    2.00
   2  -2   4    4.84    1.79
  -2  -7   1  157.31    7.43
   2   7  -1  159.25    7.52
  -2   7   1  167.16    8.17
  -2  -7   1  148.57    6.69
   2   7  -1  148.89    7.13
   2   7  -1  159.13    7.54
  -2   7   1  168.59    8.60
  -2   7   1  169.75    7.29
   2  -7  -1  171.80    6.86
  -2   7   1  166.77    6.73
  -2  -7   1  145.79    6.39
   2   7  -1  153.69    6.93
   2  -7  -1  172.45    7.67
  -4  -5   3    2.81    2.31
   4  -5  -3    3.51    1.45
  -4   5   3    3.51    1.64
   4  -5  -3    3.86    2.23
  -4   5   3    5.48    2.35
  -4   5   3    3.94    2.99
  -4   5   3    2.97    1.69
  -4  -5   3    3.70    1.81
   4  -5  -3    4.34    1.98
   4   5  -3    2.91    2.76
  -4  -5   3    2.66    2.07
  -4  -5   3    2.49    2.28
   4   5  -3    4.00    2.69
   4   5  -3    3.25    2.04
   0   7  -2  553.19   17.81
   0  -7  -2  662.22   16.00
   0   7   2  678.86   17.31
   0   7  -2  654.76   18.47
   0   7   2  651.90   17.10
   0  -7  -2  654.26   17.38
   0   7  -2  677.65   18.05
   0  -7   2  656.37   17.01
   0   7   2  669.33   16.46
   0  -7   2  658.24   17.14
   0  -7  -2  695.84   17.32
  -1  -4   5 1291.33   30.09
   1  -4  -5 1263.01   26.76
  -1  -4   5 1289.77   28.51
  -1   4   5 1305.74   28.30
   1  -4  -5 1320.53   26.56
  -1   4   5 1326.88   26.43
  -1  -4   5 1262.79   28.10
  -1  -4   5 1306.97   30.83
  -1   4   5 1316.37   30.73
   1   4  -5 1286.84   31.17
  -1   4   5 1336.16   28.10
   1  -4  -5 1366.34   27.83
   4   1   2 1149.58   26.16
   4  -1   2 1074.04   25.00
   4  -1   2 1050.66   32.19
   4   1   2 1088.63   23.98
   4  -1   2 1064.65   22.89
  -4   1  -2 1087.97   23.22
   4   1   2 1121.26   26.79
   4  -1   2 1087.61   26.44
  -4  -1  -2 1100.36   25.14
  -4   1  -2 1056.32   24.15
   4   1   2 1093.20   22.79
  -4  -1  -2 1103.31   23.49
  -4   1  -2  815.71   58.14
  -4   1  -2 1085.09   25.61
   5  -3  -1  126.82    8.70
  -5  -3   1  138.46    6.74
   5   3  -1  129.71    6.90
  -5  -3   1  129.26    5.35
  -5   3   1  132.01    5.74
   5  -3  -1  131.73    7.83
  -5  -3   1  135.93    7.41
  -5   3   1  126.16    7.78
  -5   3   1  127.66    7.12
   5  -3  -1  130.33    7.23
   5  -3  -1  123.39    5.41
  -5  -3   1  129.74    5.77
  -3   0   6    0.20    1.24
  -3   0   6    0.34    2.17
  -3   0   6    0.15    1.92
   3   0  -6    1.17    1.76
  -3   0   6   -0.04    1.46
  -4  -3   5 2354.16   47.07
   4  -3  -5 2236.04   45.10
  -4  -3   5 2410.43   45.74
   4   3  -5 2503.14   50.90
  -4  -3   5 2462.79   44.58
   4   3  -5 2432.50   48.34
   4   3  -5 2543.34   50.21
  -4  -3   5 2438.10   52.00
  -4  -3   5 2497.63   51.38
  -4   3   5 2459.16   49.61
   4  -3  -5 2348.70   48.73
   4  -3  -5 2456.09   46.37
  -4   3   5 2429.85   52.20
  -4   3   5 2480.74   45.38
  -2   1   6  435.16   14.54
  -2  -1   6  418.08   14.10
  -2   1   6  435.30   11.88
   2   1  -6  432.85   18.81
  -2   1   6  446.69   14.61
  -2   1   6  439.61   12.16
  -2   1   6  456.54   11.62
  -2   1   6  457.31   14.78
  -2  -1   6  426.08   14.33
  -2  -1   6  417.71   13.08
   3   6  -3  115.71    6.28
   3   6  -3  118.50    6.77
  -3   6   3  117.09    5.39
   3  -6  -3  117.67    6.15
  -3   6   3  117.77    5.71
  -3  -6   3  115.89    5.94
   3   6  -3   95.93    5.75
  -3  -6   3  114.94    6.46
  -3   6   3  113.56    6.79
   3  -6  -3  120.86    6.71
   3   6  -3  124.42    7.52
   1   0   5 2707.26   51.62
  -1   0  -5 2727.63   50.94
   1   0   5 2695.62   59.02
   2   7   0  133.46    6.33
   2  -7   0  149.69    7.32
  -2  -7   0  137.10    6.84
  -2   7   0  145.95    8.03
  -2   7   0  139.50    6.55
   2   7   0  134.79    6.78
  -2   7   0  146.95    7.81
   2  -7   0  141.98    6.16
   2   7   0  126.37    6.46
  -2  -7   0  121.65    5.97
   2  -7   0  148.57    7.27
  -2   7   0  143.53    6.19
  -2  -7   0  132.40    6.01
   2   7   0  138.54    6.89
   2  -7   0  136.68    6.13
   3   1  -6 1878.20   39.30
  -3  -1   6 1852.89   39.74
  -3   1   6 1805.42   38.68
  -3  -1   6 1900.70   38.14
   3   1  -6 1838.16   42.48
  -3  -1   6 1828.61   41.27
   3  -1  -6 1862.94   38.34
  -3   1   6 1815.08   41.46
  -3   1   6 1839.19   34.26
  -3  -1   6 1890.81   35.59
   5  -2   0  124.86    7.67
   5   2   0  144.49    8.03
  -5   2   0  123.60    7.45
  -5  -2   0  143.29    6.63
  -5  -2   0  143.69    5.81
   5  -2   0  126.35    5.56
   5   2   0  143.02    5.62
  -5  -2   0  138.51    7.59
  -5  -2   0  151.33    6.25
   5  -2   0  131.48   10.09
  -5  -2   0  135.98    6.96
  -5   2   0  122.39    6.66
  -5   2   0  130.34    5.77
   5   2   0  139.83    7.11
   5  -2   0  121.81    6.98
   1  -1   5 1806.90   38.36
   1   1   5 1856.33   36.38
   1   1   5 1774.99   45.48
  -1  -1  -5 1807.88   35.22
   1  -1   5 1792.37   37.19
   1  -1   5 1786.61   41.36
   1   1   5 1822.81   36.90
   1  -1   5 1767.87   35.37
   2  -7  -2 1002.76   23.14
  -2   7   2  995.20   25.03
   2   7  -2 1011.66   23.13
  -2   7   2  985.33   21.65
   2  -7  -2  963.68   21.30
  -2   7   2  978.55   24.07
  -2  -7   2  984.02   22.38
   2  -7  -2  986.35   22.80
   2   7  -2  993.85   24.39
   2   7  -2  952.42   23.55
   2   7  -2  991.28   23.48
  -2  -7   2  983.55   23.53
  -2   7   2  988.94   22.39
   2   6   2 2241.89   44.05
   2   6   2 2237.15   43.57
  -2  -6  -2 2192.04   45.27
   2  -6   2 2034.37   42.39
  -2   6  -2 2208.74   48.55
  -2  -6  -2 2196.65   41.35
   2  -6   2 2152.99   43.57
  -2  -6  -2 2290.64   43.50
  -2   6  -2 2309.32   49.69
   2  -6   2 2154.54   41.73
  -2   6  -2 2240.88   43.17
   5   0  -5  293.95   11.59
  -5   0   5  284.22   11.39
   5   0  -5  268.92    9.48
   5   0  -5  285.42   11.09
  -5   0   5  279.17   11.97
  -5   0   5  274.75    8.37
   5   0  -5  275.67    8.36
  -1   0   6    0.88    1.51
  -1   0   6    1.69    1.83
  -1   0   6    1.48    1.36
  -1   0   6    0.92    2.27
  -4   2  -2   27.81    3.04
   4   2   2   23.76    2.39
   4   2   2   22.97    2.85
   4  -2   2   25.94    5.39
   4   2   2   24.50    3.46
  -4   2  -2   26.68    3.26
   4  -2   2   28.98    3.71
   4   2   2   23.72    3.62
   4  -2   2   26.92    4.40
  -4   2  -2   25.97    3.83
  -4   2  -2   27.28    2.90
  -4  -2  -2   22.58    3.19
   4  -2   2   25.05    2.73
  -5   3   4  623.77   19.64
   5   3  -4  642.43   19.15
  -5   3   4  607.45   14.55
  -5  -3   4  624.96   17.60
  -5   3   4  566.63   16.93
   5  -3  -4  607.99   18.42
  -5  -3   4  624.83   17.38
  -5  -3   4  621.68   15.90
  -5  -3   4  622.19   18.74
   5  -3  -4  600.84   14.56
   5  -3  -4  612.35   17.63
  -5  -3   4  642.48   14.76
   5   3  -4  624.73   16.22
   4  -5   0  181.12    8.89
  -4  -5   0  193.44    7.45
  -4  -5   0  188.72    8.16
   4   5   0  188.54    7.86
  -4   5   0  184.51   12.00
   4   5   0  194.77    7.81
   4   5   0  181.07    8.72
  -4   5   0  191.89    8.81
   4  -5   0  180.58    8.76
   4   5   0  198.56    8.69
  -4   5   0  178.49    9.27
  -4  -5   0  191.78    6.52
   4  -5   0  182.73    7.03
  -2   2   6   98.55    7.48
  -2   2   6   95.83    5.08
  -2  -2   6   93.94    6.15
   2   2  -6   93.00    7.50
  -2   2   6   92.41    5.05
  -2   2   6   94.97    4.59
  -2  -2   6   94.04    5.71
  -2   2   6   96.54    6.32
  -2  -2   6   95.95    6.37
   1   6   3   47.82    3.53
   1  -6   3   45.88    4.42
  -1   6  -3   46.68    5.19
  -1   6  -3   45.67    4.47
   1   6   3   55.84    4.31
  -1  -6  -3   46.55    3.81
  -1  -6  -3   48.91    3.40
  -1  -6  -3   49.52    3.87
   1  -6   3   44.23    3.59
  -1   6  -3   47.75    4.00
   1  -6   3   45.00    3.70
  -1   6  -3   45.99    4.84
   1   6   3   48.97    3.99
  -5   1   5 1502.85   37.40
   5   1  -5 1591.00   36.64
  -5   1   5 1528.30   31.20
  -5  -1   5 1487.05   30.40
  -5  -1   5 1618.00   37.00
  -5   1   5 1493.08   36.12
  -5  -1   5 1525.30   38.46
  -5  -1   5 1611.26   33.57
   5  -1  -5 1447.14   40.10
   5   1  -5 1604.21   36.94
   5  -1  -5 1489.51   32.26
   5   1  -5 1607.59   34.91
   5  -1  -5 1544.37   35.63
   5  -1  -5 1537.21   31.41
  -3   3  -3  871.65   20.98
   3   3   3  863.34   22.21
   3   3   3  840.73   20.47
  -3   3  -3  899.15   22.27
  -3   3  -3  856.08   22.63
   3   3   3  841.52   21.27
  -3  -3  -3  829.58   20.79
   3  -3   3  934.70   25.38
   3  -3   3  868.12   20.20
   3  -3   3  884.37   22.62
  -3  -3  -3  831.35   19.52
   3  -3   3  905.41   26.17
  -3   3  -3 1076.90   32.63
  -1  -1   6  246.46    8.47
  -1   1   6  247.31    8.66
  -1   1   6  241.93    9.83
  -1   1   6  241.72    7.75
  -1   1   6  256.55   12.50
  -1   1   6  239.50    8.36
  -1  -1   6  254.48   10.51
  -1  -1   6  253.81   10.67
   1   1  -6  314.31   15.58
  -1  -1   6  254.06   10.16
  -2   5  -3  709.10   23.98
  -2  -5  -3  667.19   16.62
   2   5   3  666.01   17.51
   2  -5   3  713.06   21.02
  -2   5  -3  757.53   19.24
   2  -5   3  701.59   19.51
  -2  -5  -3  599.52   16.93
   2   5   3  671.43   17.91
  -2   5  -3  710.83   19.74
   2  -5   3  692.68   17.31
  -2  -5  -3  585.34   16.68
  -3   2   6  325.37    9.47
   3   2  -6  366.43   12.52
   3   2  -6  345.17   13.03
  -3   2   6  322.79   12.30
  -3   2   6  328.04   12.40
   3  -2  -6  325.77    9.56
  -3  -2   6  351.31   13.57
  -3   2   6  336.02   10.20
  -3  -2   6  336.04   12.40
   3  -2  -6  331.59   11.50
  -3  -2   6  349.37   11.53
   3   2  -6  368.02   13.09
   5  -4  -2  885.53   24.47
   5  -4  -2  870.64   23.87
   5  -4  -2  866.03   19.92
  -5   4   2  882.02   23.35
  -5   4   2  743.46   22.29
   5   4  -2 1028.15   27.68
   5   4  -2  901.66   21.90
  -5  -4   2  897.48   20.98
  -5  -4   2  903.60   20.11
  -5  -4   2  907.22   22.50
  -5  -4   2  894.18   23.90
  -5  -4   2  901.60   23.40
   5   4  -2  911.62   23.41
   2  -3   4   17.25    3.66
  -2  -3  -4    7.80    2.33
   2  -3   4    6.98    1.92
   2   3   4    6.79    1.64
   2   3   4    7.29    1.71
   2  -3   4    7.79    2.47
   2   3   4    7.32    2.62
   2   3   4    7.00    2.00
   2  -3   4    7.68    2.16
   2  -3   4    7.70    2.17
  -2  -6   4  206.21    8.93
  -2  -6   4  204.89    8.52
   2   6  -4  198.87    8.85
   2   6  -4  212.17    9.35
   2   6  -4  204.40    8.53
   2  -6  -4  197.69    7.50
   2  -6  -4  191.36    7.72
  -2   6   4  187.55    8.34
   2  -6  -4  195.02    7.15
  -2   6   4  209.66    7.78
  -2  -6   4  202.82    8.31
   1  -2   5  724.96   19.60
   1   2   5  703.49   16.37
   1  -2   5  726.28   21.60
   1  -2   5  724.75   19.03
   1   2   5  668.81   16.92
  -1  -2  -5  691.86   17.55
   1  -2   5  703.27   19.03
   1   2   5  702.89   18.19
  -1   2  -5  933.59   31.53
  -1   6   4   20.98    2.88
  -1   6   4   21.37    2.47
   1  -6  -4   21.10    2.39
   1   6  -4   19.25    3.27
   1   6  -4   17.18    3.32
  -1  -6   4   19.94    2.95
  -1  -6   4   18.30    2.78
  -1  -6   4   17.49    2.91
  -1   6   4   24.37    3.38
  -1   6   4   18.88    2.86
   1  -6  -4   19.65    2.58
   1  -6  -4   22.39    2.79
   4   0  -6  663.95   18.76
  -4   0   6  649.56   16.50
  -4   0   6  645.39   15.42
  -4   0   6  648.23   19.97
   4   0  -6  596.76   18.71
  -4   0   6  639.67   18.78
  -5  -4   3    7.12    2.93
  -5  -4   3    6.79    1.70
  -5  -4   3    7.54    2.27
   5   4  -3    7.22    2.82
  -5   4   3    6.51    1.72
  -5  -4   3    7.77    2.50
  -5   4   3    6.09    2.69
   5   4  -3    6.47    2.10
   5  -4  -3    6.58    1.89
   5  -4  -3    6.64    2.65
  -5  -4   3    7.09    2.15
   5   4  -3    6.82    3.24
   5  -4  -3    6.36    2.72
  -1   7  -2  137.90    7.05
  -1  -7  -2  136.78    5.90
   1   7   2  141.66    6.97
   1  -7   2  129.01    6.11
  -1  -7  -2  143.50    6.48
   1  -7   2  129.51    6.04
  -1   7  -2  131.52    7.89
  -1  -7  -2  133.77    6.56
   1  -7   2  135.41    7.00
  -1   7  -2  131.45    6.34
  -1   7  -2  133.47    7.63
  -3  -5  -2 4056.99  214.13
   3  -5   2 5259.42   98.99
  -3   5  -2 5130.71   99.62
  -3   5  -2 5535.88  120.51
   3   5   2 5463.66  104.75
  -3  -5  -2 3866.09  231.80
  -3   5  -2 5400.35   99.46
   3  -5   2 5503.57  107.29
   3   5   2 5379.12   99.97
  -3   5  -2 5174.18   97.30
   3   5   2 5382.76  102.07
  -3  -5  -2 4901.97   99.36
   3   5   2 5486.97  102.69
   3  -5   2 5355.10  103.12
   3  -6   1  458.54   12.72
   3  -6   1  458.84   15.27
  -3   6  -1  462.56   15.87
  -3   6  -1  505.23   18.55
  -3   6  -1  474.83   13.64
  -3   6  -1  471.19   15.03
   3   6   1  448.42   13.49
  -3  -6  -1  447.21   12.72
   3   6   1  456.50   13.27
   3   6   1  455.12   14.11
  -3  -6  -1  454.66   13.77
   3   6   1  453.60   13.80
  -4  -5   4   14.79    2.90
  -4   5   4   15.07    2.42
   4  -5  -4   17.63    3.31
  -4   5   4   13.00    3.08
  -4   5   4   17.23    3.41
  -4   5   4   15.60    3.79
  -4   5   4   14.74    2.15
  -4  -5   4   14.90    3.03
  -4  -5   4   13.35    2.46
   4   5  -4   14.64    3.23
   4  -5  -4   17.50    2.67
   4   5  -4   13.17    2.40
   4   5  -4   14.40    3.32
   0  -4   5  220.83    9.40
   0  -4  -5  220.84    7.87
   0   4   5  208.93    7.43
   0  -4   5  211.68    9.29
   0  -4   5  229.63    9.83
   0   4   5  211.99    8.17
   0  -4   5  217.85    7.82
   0   4   5  220.43    8.50
   0   4  -5  225.55   11.83
   0  -4   5  219.79    9.37
   0  -4   5  218.13    8.63
  -2  -7  -1 2510.01   52.32
  -2  -7  -1 2505.25   50.08
   2  -7   1 2519.26   50.74
  -2   7  -1 2523.06   49.50
  -2   7  -1 2441.96   52.96
   2  -7   1 2291.93   47.85
  -2   7  -1 2519.29   50.57
   2   7   1 2554.22   50.67
   2   7   1 2559.63   53.43
  -2   7  -1 2584.85   56.45
   4   1  -6 1725.95   40.01
   4  -1  -6 1959.24   42.53
  -4   1   6 1820.50   41.22
  -4  -1   6 1813.47   42.24
  -4   1   6 1851.92   36.66
  -4  -1   6 1836.36   36.26
  -4  -1   6 1756.88   36.74
  -4  -1   6 1778.93   40.74
   4   1  -6 1842.31   40.70
   4   1  -6 1828.32   40.72
  -4   1   6 1865.99   41.82
  -1   7   3    2.38    2.22
  -1  -7   3    3.15    1.78
   1  -7  -3    2.18    1.81
   1  -7  -3    2.54    1.48
  -1   7   3    2.56    1.63
   1   7  -3    3.99    2.10
   1   7  -3    3.74    1.83
  -1   7   3    8.76    2.19
   1  -7  -3    2.01    1.60
  -1  -7   3    3.36    1.85
   1   7  -3    4.32    2.10
  -1   7   3    2.91    1.58
   5  -2  -5  785.41   22.51
   5   2  -5  805.60   22.42
  -5   2   5  831.80   24.16
  -5  -2   5  767.07   22.43
   5   2  -5  781.47   19.95
   5  -2  -5  831.80   19.97
  -5  -2   5  790.83   19.16
   5  -2  -5  838.82   19.16
  -5   2   5  832.44   19.15
  -5  -2   5  786.84   21.36
  -5   2   5  792.40   22.15
  -5   3   0 1405.45   34.25
   5  -3   0 1457.03   33.69
  -5  -3   0 1438.72   30.21
   5  -3   0 1525.61   39.59
  -5   3   0 1450.95   33.72
  -5  -3   0 1418.76   31.92
   5  -3   0 1441.35   30.63
   5  -3   0 1463.92   35.27
  -5  -3   0 1476.66   35.22
   5   3   0 1304.53   29.58
   5   3   0 1468.53   32.91
  -5   3   0 1500.94   31.14
   5   3   0 1402.12   32.97
  -5  -3   0 1460.12   30.19
  -1   2   6    9.45    1.73
  -1  -2   6    7.51    2.46
  -1  -2   6    6.69    2.15
  -1   2   6    9.13    2.38
  -1  -2   6    8.55    2.61
  -1   2   6    8.59    1.91
   1   2  -6    8.90    4.15
  -1   2   6    8.40    2.26
  -1  -2   6    7.75    1.81
  -1   2   6    8.46    3.61
  -1  -2   6    7.09    2.32
   5   4  -1    3.04    2.61
  -5  -4   1   10.00    1.72
  -5  -4   1    3.09    2.17
  -5  -4   1    4.82    2.61
  -5  -4   1    3.55    1.78
  -5  -4   1    3.44    1.99
   5  -4  -1    3.93    2.91
   5  -4  -1    4.19    1.71
  -5   4   1    4.60    2.98
  -5   4   1    4.94    1.96
   5  -4  -1    3.96    2.67
   5  -4  -1    5.66    2.40
  -5   4   1    4.43    2.41
  -2   5   5  656.33   18.99
  -2   5   5  631.43   15.63
   2  -5  -5  636.74   16.25
  -2   5   5  628.16   16.25
   2  -5  -5  640.73   15.64
  -2  -5   5  615.08   16.81
   2   5  -5  625.92   18.11
  -2  -5   5  626.49   17.19
  -2  -5   5  614.30   18.02
  -2  -5   5  616.44   18.05
  -2   5   5  639.17   17.39
   2   5  -5  588.13   17.48
   1  -5   4 1787.13   39.07
   1   5   4 1803.23   38.05
   1  -5   4 1746.03   37.10
  -1   5  -4 1823.74   38.52
  -1  -5  -4 1709.06   37.74
   1  -5   4 1747.99   39.68
   1   5   4 1720.64   35.78
  -1  -5  -4 1838.46   37.32
   1   5   4 1723.57   36.21
   1  -5   4 1733.78   36.53
   0  -8   0  614.52   15.90
   0   8   0  631.95   17.85
   0   8   0  629.58   17.07
   0  -8   0  613.01   16.59
   0   8   0  630.97   17.83
   4  -4  -5 1011.81   25.23
  -4  -4   5 1030.86   27.67
  -4   4   5  930.94   29.74
  -4   4   5  982.90   21.95
   4   4  -5  989.82   24.87
  -4  -4   5  973.44   24.83
  -4  -4   5  935.74   23.62
   4   4  -5  957.73   23.76
   4   4  -5  967.30   25.51
  -4  -4   5  972.20   22.91
  -4   4   5 1004.12   26.49
   2   7  -3    1.54    1.82
  -2  -7   3    1.81    2.01
  -2  -7   3    0.76    2.05
   2   7  -3    1.61    2.15
   2   7  -3    1.57    2.07
  -2   7   3    0.71    1.42
   2  -7  -3    2.10    1.50
  -2   7   3    3.29    2.08
  -2   7   3    0.81    1.89
   2  -7  -3    0.78    1.62
  -2   7   3    1.07    2.53
  -2  -7   3    1.44    1.83
   2  -7  -3    1.80    1.73
   5   0   1  422.19   15.23
  -5   0  -1  397.42   12.98
  -5   0  -1  399.51   11.51
   5   0   1  418.26   13.60
  -5   0  -1  399.83   12.89
   5   0   1  389.13   11.52
   5   0   1  402.86   11.42
  -4   3  -2  224.36    8.11
   4  -3   2  214.15    7.83
   4   3   2  196.59    7.91
   4   3   2  203.51    8.70
  -4   3  -2  210.93    9.65
   4  -3   2  226.98    9.77
  -4   3  -2  207.28    8.51
   4   3   2  204.11    9.21
   4   3   2  195.60    8.34
  -4   3  -2  210.50    8.23
   4  -3   2  225.16   11.54
   4  -3   2  211.68   10.10
  -4  -3  -2  203.57    8.46
   6   0  -3    1.82    2.42
   6   0  -3    1.54    2.78
  -6   0   3   13.08    3.83
   6   0  -3    3.65    1.76
   6   0  -3    1.29    1.54
  -6   0   3    0.80    1.28
   4  -6  -2 1143.70   27.86
   4  -6  -2 1120.66   26.73
  -4   6   2 1114.67   24.50
  -4   6   2 1134.95   31.37
  -4   6   2 1114.60   28.42
  -4  -6   2 1116.37   25.26
  -4  -6   2 1101.59   25.64
  -4   6   2 1104.98   24.57
  -4  -6   2 1112.02   26.93
  -4   6   2 1103.34   28.72
   4   6  -2 1090.68   27.40
   4   6  -2 1113.81   26.33
   4  -6  -2 1084.87   23.96
  -2   3   6  465.88   12.98
  -2  -3   6  469.69   14.26
  -2  -3   6  480.54   16.19
  -2  -3   6  465.20   14.35
  -2   3   6  468.04   12.39
   2  -3  -6  463.91   12.10
  -2   3   6  444.98   13.11
   2   3  -6  467.35   16.45
  -2   3   6  426.64   18.12
  -2  -3   6  478.15   15.58
  -2   3   6  466.81   15.17
  -3  -7   1 3203.97   65.02
  -3   7   1 3310.08   63.57
   3  -7  -1 3326.70   65.86
   3  -7  -1 3182.84   61.86
   3   7  -1 3308.28   64.22
   3   7  -1 3332.01   67.18
  -3   7   1 3356.98   63.54
   3   7  -1 3211.20   65.24
   3   7  -1 3341.80   65.94
  -3   7   1 3268.59   67.68
   3  -7  -1 3395.49   66.87
  -3   7   1 3367.06   69.13
  -3  -7   1 3207.99   62.21
  -3  -6   4    0.71    1.64
   3   6  -4    0.54    2.20
  -3  -6   4    0.83    2.05
  -3   6   4    0.53    1.57
   3   6  -4    0.42    2.07
  -3   6   4    0.62    1.58
   3   6  -4    0.33    1.91
   3   6  -4    1.38    2.51
  -3   6   4    0.58    1.71
  -3  -6   4    0.18    2.01
  -3  -6   4    0.68    1.84
   3  -6  -4    0.89    2.12
   3  -6  -4    0.55    1.43
   6   0  -2  975.86   21.93
   6   0  -2 1014.55   25.69
   6   0  -2  967.32   22.51
  -6   0   2  967.81   25.16
  -6   0   2  985.07   26.40
   6   0  -2  977.76   26.32
  -6   0   2  985.81   21.85
   5  -1   1 2306.25   50.70
   5   1   1 2298.03   45.22
   5  -1   1 2016.72   43.11
   5   1   1 2343.51   47.57
  -5  -1  -1 2354.00   46.25
  -5  -1  -1 2245.42   46.80
   5   1   1 2319.43   48.20
  -5   1  -1 2314.47   46.05
  -5   1  -1 2341.13   50.40
   5   1   1 2328.46   49.79
   5  -1   1 2379.09   51.75
   5  -1   1 2307.62   45.37
  -5   1  -1 2324.39   48.29
  -1   5   5    0.75    1.73
  -1   5   5    0.99    2.07
  -1  -5   5    1.39    2.15
  -1   5   5    1.05    1.55
   1  -5  -5    0.10    1.24
  -1   5   5    3.73    1.53
   1  -5  -5    0.37    1.79
   1  -5  -5    0.29    1.34
  -1  -5   5    1.13    1.95
  -1  -5   5    0.40    2.15
   1   5  -5    1.31    2.17
  -6  -1   3  584.38   18.36
  -6   1   3  566.84   14.35
  -6   1   3  569.39   18.49
   6  -1  -3  568.98   15.02
  -6  -1   3  592.83   14.77
   6   1  -3  552.73   14.99
   6   1  -3  567.25   14.27
  -6   1   3  569.08   17.35
   6   1  -3  577.76   17.24
   6  -1  -3  585.22   18.86
   6  -1  -3  573.78   17.23
   6  -1  -3  562.76   14.22
  -3   3   6 5185.21   95.79
  -3   3   6 5501.45  100.77
   3  -3  -6 5283.38   96.87
  -3  -3   6 5350.48  108.72
   3   3  -6 5385.05  102.04
  -3  -3   6 5479.58  109.49
  -3  -3   6 5422.06  109.37
  -3  -3   6 5331.11   99.37
   3   3  -6 5517.63  104.52
   3   3  -6 5325.92  105.11
  -3   3   6 5317.53  108.30
   0   7  -3   63.79    5.73
   0  -7   3   79.44    5.00
   0  -7   3   81.75    4.80
   0   7  -3   76.76    6.94
   0   7  -3   85.16    5.68
   0   7  -3   77.10    5.69
   0  -7   3   82.91    5.28
   0  -7  -3   76.36    4.76
   0  -7  -3   76.33    4.30
   0   7   3   76.52    4.41
   0   7   3   77.43    5.12
   0  -7  -3   78.67    4.96
   0  -8   1  135.06    6.57
   0   8   1  157.42    7.19
   0   8  -1  146.91    7.64
   0   8   1  166.39    7.86
   0   8   1  153.09    6.57
   0  -8   1  156.14    7.08
   0  -8   1  142.13    6.31
   0  -8  -1  168.00    7.27
   0  -8  -1  155.00    6.46
   0   8   1  164.39    7.87
   0   8  -1  145.88    7.53
   0   8  -1  153.59    7.22
   0   8  -1  145.18    6.69
   0  -8  -1  146.44    6.71
   4  -6  -1  299.04    9.46
  -4   6   1  304.87    9.66
  -4  -6   1  313.47   10.15
   4   6  -1  317.35   11.89
  -4  -6   1  306.73   11.03
   4   6  -1  307.95   10.66
   4   6  -1  306.42   10.64
   4  -6  -1  311.10   11.48
   4  -6  -1  308.98   11.77
  -4   6   1  302.95   11.73
  -4   6   1  305.03   14.36
  -4   6   1  294.13   13.09
  -4   6   1  309.70    9.71
  -4   2   6  357.70   10.29
  -4  -2   6  382.64   10.45
   4   2  -6  386.52   13.02
   4   2  -6  392.39   13.49
  -4   2   6  361.51   13.09
  -4  -2   6  400.39   12.19
   4  -2  -6  362.10   12.61
   4   2  -6  396.93   13.65
  -4   2   6  346.49   13.15
  -4  -2   6  386.79   13.89
  -4  -2   6  391.93   14.71
   3  -7  -2 3801.32   73.80
  -3   7   2 3666.94   69.25
  -3   7   2 3735.87   79.74
  -3   7   2 3770.37   75.91
  -3   7   2 3790.08   74.01
   3  -7  -2 3757.12   73.37
  -3  -7   2 3692.91   70.76
  -3  -7   2 3774.02   72.35
   3   7  -2 3801.60   75.34
  -3  -7   2 3787.16   74.18
   3   7  -2 3673.96   70.64
   3   7  -2 3848.44   76.60
   0   6   4  316.99    9.84
   0  -6  -4  319.11   10.17
   0  -6  -4  310.51    9.39
   0   6   4  323.05   10.83
   0  -6  -4  318.02   10.58
   0   6  -4  319.13   11.80
   0  -6   4  319.88   10.46
   0   6  -4  345.34   11.36
   0  -6   4  321.91   11.27
   0  -6   4  312.32   10.93
   0  -6   4  312.67   10.70
   0   6   4  320.05   10.83
   1  -8   0  538.46   14.71
  -1   8   0  549.57   15.47
   1   8   0  569.21   16.40
  -1  -8   0  578.70   15.26
   1   8   0  575.14   15.53
  -1  -8   0  538.87   15.64
   1  -8   0  488.77   13.65
  -1   8   0  554.40   17.09
  -1   8   0  551.69   14.52
  -1   8   0  541.60   16.63
   1   8   0  576.15   16.12
   1  -8   0  526.57   15.11
  -3   5   5    0.81    1.65
   3  -5  -5    0.99    1.37
   3  -5  -5    1.01    1.30
   3   5  -5    2.15    2.20
  -3  -5   5    1.20    2.12
   3  -5  -5    1.34    2.10
   3   5  -5    1.86    1.68
  -3  -5   5    1.94    2.29
  -3  -5   5    1.68    1.83
  -3   5   5    1.74    1.46
  -3   5   5    1.86    2.37
  -3  -5   5    1.65    1.61
   3   5  -5    2.03    2.05
   1   8  -1 1765.66   37.92
  -1   8   1 1839.09   39.25
  -1  -8   1 1774.47   37.16
  -1  -8   1 1756.74   37.80
   1  -8  -1 1773.91   38.31
   1   8  -1 1793.74   37.24
  -1   8   1 1816.60   40.82
  -1   8   1 1815.76   37.12
   1  -8  -1 1823.79   38.38
   1   8  -1 1783.35   39.59
  -1   8   1 1792.39   39.30
  -1  -8   1 1793.84   37.28
   1  -8  -1 1817.04   37.34
   1   3   5   59.23    3.60
   1  -3   5   67.23    4.67
   1  -3   5   66.08    5.14
   1  -3   5   62.97    4.99
  -1   3  -5   65.68    7.87
   1  -3   5   65.09    5.57
   1   3   5   58.38    4.10
  -1  -3  -5   61.26    4.18
   1   3   5   61.51    4.53
   1  -3   5   64.70    4.41
  -6   1   2   61.97    5.02
   6   1  -2   53.10    5.27
   6  -1  -2   62.20    5.36
   6   1  -2   51.50    3.34
   6  -1  -2   61.77    3.81
  -6  -1   2   53.44    3.56
  -6   1   2   61.71    3.85
   6   1  -2   50.69    4.93
   6  -1  -2   65.97    4.24
  -6  -1   2   49.50    4.45
  -6   1   2   64.62    5.98
   6  -1  -2   81.09    7.96
  -6  -1   2   50.93    5.04
   6   1  -2   49.67    3.93
   6  -1  -2   62.93    5.67
  -5  -4   4  114.33    5.63
   5   4  -4  109.64    5.96
   5  -4  -4  106.75    6.38
  -5   4   4  104.31    6.56
   5  -4  -4  106.13    6.72
  -5  -4   4  104.37    6.69
   5   4  -4  111.16    7.28
  -5  -4   4  113.60    4.97
  -5  -4   4  107.30    6.42
  -5   4   4  109.37    5.12
   5  -4  -4  104.61    4.96
  -5  -4   4  111.55    6.18
  -5   4   4  109.25    7.38
   4   6  -3    3.57    2.83
  -4  -6   3    2.85    2.18
  -4   6   3    2.20    1.80
   4  -6  -3    2.85    1.88
  -4  -6   3    2.24    2.06
   4   6  -3    3.01    1.95
   4   6  -3    2.99    2.74
   4   6  -3    3.61    2.27
  -4   6   3    3.16    1.53
   4  -6  -3    1.98    1.96
  -4   6   3    3.61    2.74
  -4   6   3    2.14    2.34
  -4   6   3    2.61    2.72
  -4  -6   3    2.55    1.77
  -4  -6   3    2.01    1.77
   0   0   6 2499.04   49.74
   0   0   6 2439.99   55.46
   3   4   3 1153.05   27.02
  -3  -4  -3 1084.29   25.64
  -3   4  -3 1098.20   26.90
   3  -4   3 1131.96   28.80
   3  -4   3 1117.71   25.14
   3  -4   3 1116.64   28.75
  -3   4  -3 1147.78   26.59
  -3  -4  -3 1163.34   25.59
   3   4   3 1153.78   26.86
  -3   4  -3 1044.62   33.94
   3   4   3 1149.11   27.21
   6   0  -4  502.17   15.76
   6   0  -4  484.04   13.65
   6   0  -4  501.88   12.89
  -6   0   4  487.78   16.84
  -6   0   4  506.21   13.08
   2  -4   4 7484.52  126.54
   2  -4   4 7012.13  131.51
  -2  -4  -4 7321.71  115.72
  -2  -4  -4 6974.54  130.27
   2   4   4 6953.26  131.41
   2   4   4 7243.84  116.73
  -2   4  -4 7151.19  135.10
   2  -4   4 7170.17  120.09
   5  -3  -5  493.41   13.43
   5   3  -5  482.80   14.38
   5   3  -5  487.74   16.19
  -5   3   5  489.58   16.80
  -5  -3   5  485.58   15.30
   5  -3  -5  479.34   14.82
  -5  -3   5  482.84   13.40
   5  -3  -5  492.01   15.47
  -5   3   5  482.77   12.73
  -5  -3   5  504.65   17.18
   5  -3  -5  486.85   12.88
   4  -5   1   31.06    3.13
  -4   5  -1   27.31    3.42
   4   5   1   31.38    3.60
  -4   5  -1   34.50    4.75
  -4   5  -1   32.92    5.96
   4   5   1   35.05    3.50
  -4  -5  -1   32.92    3.13
   4   5   1   32.63    3.41
  -4  -5  -1   29.72    3.56
   4  -5   1   31.84    4.33
  -4   5  -1   31.82    3.22
  -4  -5  -1   34.69    2.80
   0  -1   6  631.28   16.40
   0   1   6  638.55   16.23
   0   1   6  648.77   15.31
   0   1   6  635.66   17.41
   0  -1   6  634.20   19.71
   0  -1   6  628.01   17.67
   0   1   6  636.90   22.86
   3  -7   0  749.57   18.04
   3   7   0  746.65   19.34
   3   7   0  714.70   20.13
  -3  -7   0  743.98   20.08
  -3  -7   0  752.32   18.64
   3   7   0  766.65   20.33
  -3  -7   0  745.91   18.35
  -3   7   0  757.89   22.18
  -3   7   0  775.36   23.34
  -3   7   0  773.33   18.59
   3  -7   0  761.09   20.07
   3  -7   0  769.15   20.90
  -3   7   0  762.01   18.95
  -3   7   0  768.09   21.29
   5   2   1  304.68   10.12
   5   2   1  299.66   11.80
  -5  -2  -1  285.75   10.86
  -5   2  -1  286.24    9.25
  -5  -2  -1  309.60    9.64
   5   2   1  303.39   11.02
  -5   2  -1  294.23   11.77
  -5   2  -1  291.99   10.61
   5  -2   1  284.59   11.90
   5   2   1  306.30    9.15
   5  -2   1  283.99    9.15
  -5  -2  -1  294.97   10.83
   5  -2   1  291.31   11.28
  -1  -3   6  951.94   23.74
  -1   3   6  940.76   22.16
  -1  -3   6  969.61   24.09
  -1   3   6  934.53   23.61
  -1  -3   6  956.40   25.04
   1   3  -6  986.70   30.22
  -1   3   6  965.62   21.73
  -1  -3   6  974.64   25.33
  -1   3   6  959.58   22.51
   6   2  -3    4.10    2.70
   6  -2  -3    9.23    3.10
  -6  -2   3    4.42    2.74
  -6  -2   3    2.98    2.70
   6   2  -3    6.12    2.97
  -6  -2   3    3.05    1.56
  -6   2   3    7.20    3.19
  -6   2   3    8.55    3.28
   6  -2  -3    7.23    2.84
  -6   2   3    6.60    1.98
   6  -2  -3    7.07    4.06
   6   2  -3    4.10    1.82
  -6  -2   3    4.63    1.53
   6  -2  -3    7.90    1.77
   6  -2  -3    8.05    1.99
  -6  -1   4  494.68   13.25
  -6  -1   4  509.68   13.08
  -6  -1   4  518.18   17.42
  -6  -1   4  483.84   15.51
  -6   1   4  475.11   16.27
   6   1  -4  510.73   16.83
   6   1  -4  503.69   15.99
   6  -1  -4  487.34   13.60
   6   1  -4  496.46   14.08
   6  -1  -4  496.06   15.76
   6  -1  -4  495.19   13.08
   6  -1  -4  453.29   15.42
   6   1  -4  489.00   12.60
   6  -2  -2 1168.30   29.59
   6  -2  -2 1108.02   27.25
   6  -2  -2 1110.97   33.90
   6   2  -2 1090.39   23.77
  -6  -2   2 1113.93   27.47
  -6   2   2 1047.87   26.55
   6   2  -2 1114.00   27.08
   6  -2  -2 1096.54   24.58
  -6  -2   2 1078.97   23.87
  -6   2   2 1133.01   24.54
   6   2  -2 1096.61   25.57
   6  -2  -2 1098.51   24.30
  -6  -2   2 1125.11   24.38
  -6  -2   2 1106.01   28.84
   3   0   4    1.10    1.99
   3   0   4    0.48    1.25
   3   0   4   -0.09    1.47
   3   0   4   -0.13    4.24
  -3   0  -4   -0.02    1.33
   3   0   4    0.23    1.75
   3   0   4    2.57    1.47
  -1   8  -1  481.60   15.25
  -1   8  -1  469.87   15.47
   1   8   1  473.33   14.00
  -1   8  -1  485.50   14.30
  -1  -8  -1  440.21   12.39
  -1  -8  -1  465.49   13.49
   1  -8   1  470.06   13.47
   1   8   1  447.83   14.00
  -1  -8  -1  458.48   13.64
   6   0  -1    0.96    3.08
  -6   0   1    1.21    2.58
   6   0  -1    0.27    2.61
   6   0  -1    0.45    1.43
  -6   0   1    1.14    2.25
   6   0  -1    0.28    1.71
  -6   0   1    0.47    1.21
   5   5  -2  201.13    8.98
  -5  -5   2  189.93    8.40
  -5  -5   2  194.23    8.95
  -5  -5   2  189.02    7.39
   5   5  -2  178.30    7.61
  -5   5   2  181.52   11.96
  -5   5   2  193.76    9.14
   5  -5  -2  193.82    8.98
  -5   5   2  198.37   10.20
   5  -5  -2  195.32    9.22
   5  -5  -2  190.63    7.05
  -5  -5   2  194.08    8.07
   5   5  -2  195.83    9.38
  -5  -5   2  197.39    6.80
  -5   4   0    1.80    3.24
  -5   4   0    1.42    1.77
   5  -4   0    1.15    1.53
   5  -4   0    1.29    3.20
   5   4   0    3.12    2.10
  -5  -4   0    1.52    1.88
   5   4   0    2.24    2.16
  -5  -4   0   18.21    2.19
   5  -4   0    1.20    1.90
  -5  -4   0    0.83    2.39
   5  -4   0    2.64    2.52
  -5   4   0    1.58    1.94
  -3  -7   3  171.77    7.43
  -3  -7   3  173.36    7.85
  -3   7   3  179.99    8.63
   3  -7  -3  179.48    6.85
  -3   7   3  185.33    7.13
   3   7  -3  170.36    7.66
  -3   7   3  177.80    8.91
   3  -7  -3  191.97    8.40
   3  -7  -3  182.87    7.86
  -3   7   3  184.14    7.45
   3   7  -3  174.10    8.62
   3   7  -3  175.46    8.05
  -1   8   2  330.31   11.94
  -1  -8   2  340.74   11.23
  -1  -8   2  329.42   11.18
  -1   8   2  337.10   11.08
  -1   8   2  322.02   12.02
   1  -8  -2  318.63   10.34
   1   8  -2  330.01   11.41
   1   8  -2  343.38   11.12
  -1  -8   2  325.70   10.35
   1  -8  -2  326.79   10.24
  -1   8   2  321.88   10.71
   1  -8  -2  320.13   10.80
   1   8  -2  333.68   11.82
   1   8  -2  347.59   12.11
   3   1   4    1.47    1.93
   3  -1   4    0.04    1.88
   3   1   4    1.59    1.99
   3   1   4    2.41    1.57
   3   1   4    1.50    1.76
  -3  -1  -4    2.50    1.79
  -3   1  -4    1.53    1.71
   3  -1   4    1.08    1.30
   3   1   4    0.79    1.24
   3  -1   4    1.14    3.55
   3   1   4    3.75    3.96
   3  -1   4    1.24    1.58
   4   6   0 1327.36   30.13
   4  -6   0 1288.81   31.18
   4  -6   0 1343.01   31.40
  -4  -6   0 1314.15   30.15
  -4   6   0 1319.27   37.16
   4   6   0 1340.11   29.74
  -4  -6   0 1347.41   28.98
  -4   6   0 1320.25   28.36
   4   6   0 1368.17   31.05
   4   6   0 1347.07   31.69
  -4   6   0 1291.86   32.19
   4  -6   0 1295.14   28.07
  -4   6   0 1289.77   32.38
  -4  -3   6 1800.89   40.61
  -4   3   6 1902.36   43.90
   4   3  -6 1788.40   39.84
   4   3  -6 1827.83   40.45
   4   3  -6 1843.44   40.72
  -4  -3   6 1772.60   42.16
  -4  -3   6 1856.39   39.22
  -4  -3   6 1820.76   35.68
   4  -3  -6 1897.97   37.84
  -4   3   6 1857.68   41.51
  -4   3   6 1976.40   39.21
  -4  -3   6 1778.26   39.35
  -6  -1   1   48.00    5.00
  -6   1   1   46.24    3.32
   6  -1  -1   44.08    3.17
  -6  -1   1   51.67    3.48
   6   1  -1   52.62    3.44
   6  -1  -1   43.76    3.57
   6   1  -1   54.51    3.99
   6  -1  -1   42.88    6.41
   6  -1  -1   41.53    4.46
   6   1  -1   51.71    4.94
  -6  -1   1   49.07    4.36
  -6   1   1   41.79    4.20
   6  -1  -1   45.23    5.25
   6   1  -1   49.64    5.37
   5   5  -3 1726.27   36.92
  -5  -5   3 1731.82   36.05
  -5  -5   3 1753.84   34.80
  -5   5   3 1778.10   36.52
   5  -5  -3 1758.17   36.13
  -5  -5   3 1755.03   38.89
   5  -5  -3 1768.49   39.55
  -5   5   3 1788.82   43.04
  -5  -5   3 1803.46   39.17
  -5  -5   3 1701.61   38.81
   5   5  -3 1798.29   41.49
   5  -5  -3 1768.49   39.60
  -5   5   3 1694.06   46.64
  -2   8   1 1230.08   31.56
  -2   8   1 1238.51   27.86
  -2   8   1 1245.45   26.83
   2   8  -1 1213.29   28.23
  -2   8   1 1202.82   29.89
   2   8  -1 1249.62   28.84
   2  -8  -1 1240.75   28.40
  -2  -8   1 1241.76   27.86
  -2  -8   1 1238.96   27.47
   2   8  -1 1219.67   27.63
   2  -8  -1 1256.28   27.90
  -2  -8   1 1234.64   29.15
   2   8  -1 1249.29   28.74
   5   0  -6    1.12    2.33
  -5   0   6    1.02    2.49
   5   0  -6    0.80    2.23
  -5   0   6    0.29    2.52
   5   0  -6    0.55    1.41
  -5   0   6    0.66    1.35
   0  -2   6  118.72    6.32
   0   2   6  116.17    5.05
   0  -2   6  119.09    7.13
   0  -2  -6  117.83    5.59
   0   2   6  117.29    5.90
   0  -2   6  121.46    7.06
   0  -2   6  122.03    5.87
   0   2  -6  111.14    9.65
   0   2   6  107.62    9.16
   0   2   6  111.41    5.49
   0  -2   6  117.04    6.35
   0   8   2  365.38   12.60
   0  -8  -2  344.20   11.12
   0   8  -2  324.17   12.39
   0   8   2  357.01   11.97
   0   8  -2  350.63   12.06
   0   8  -2  326.50   11.95
   0  -8  -2  368.97   11.61
   0  -8   2  331.27   11.13
   0  -8   2  328.92   11.08
   0   8  -2  283.94    9.86
   0   8   2  364.34   11.82
   0   8   2  358.23   10.83
   0  -8  -2  359.21   10.77
   2   6   3 1228.37   25.73
  -2  -6  -3 1264.00   27.50
  -2  -6  -3 1242.20   29.52
  -2  -6  -3 1195.50   25.57
   2  -6   3 1214.53   24.87
   2   6   3 1237.48   28.15
   2  -6   3 1195.02   27.48
  -2   6  -3 1222.42   33.37
  -2   6  -3 1229.38   29.87
  -2   6  -3 1246.58   26.02
   2  -6   3 1194.56   26.41
   4   4   2 1506.64   30.00
   4  -4   2 1529.48   34.22
   4  -4   2 1485.12   31.64
   4   4   2 1586.43   33.01
   4   4   2 1512.06   30.22
   4  -4   2 1523.50   29.34
  -4   4  -2 1447.12   41.58
   4   4   2 1532.68   30.78
  -4   4  -2 1488.11   29.94
   4  -4   2 1564.57   35.11
  -4   4  -2 1532.57   30.16
  -4   4  -2 1521.74   28.86
  -4  -4  -2 1411.47   29.08
  -4   4  -2 1518.55   32.86
   4   0   3    0.43    2.00
   4   0   3   -0.10    2.37
  -4   0  -3    7.86    2.09
   4   0   3   -0.39    1.73
   4   0   3    0.07    3.55
   4   0   3    0.85    1.35
   6  -2  -4 2379.79   47.88
   6   2  -4 2440.75   48.92
  -6   2   4 2360.38   47.84
  -6  -2   4 2384.29   41.62
   6  -2  -4 2446.50   46.91
   6   2  -4 2384.14   45.93
   6  -2  -4 2413.64   43.05
  -6  -2   4 2291.71   41.10
  -6  -2   4 2385.02   46.57
   6  -2  -4 2453.38   44.06
   6  -2  -4 2376.96   53.83
  -6   2   4 2423.12   47.01
  -6  -2   4 2362.44   48.18
   6   2  -4 2321.52   43.05
   0   5   5  287.05    9.75
   0  -5  -5  262.34    7.89
   0   5   5  283.70    8.65
   0   5  -5  291.09   10.23
   0  -5   5  276.08    9.62
   0  -5  -5  311.50    9.40
   0  -5   5  293.27   10.68
   0  -5   5  276.40   10.13
   0   5  -5  286.51   12.60
   0   5   5  299.64    9.88
   2   4  -6  670.52   19.64
  -2  -4   6  658.19   16.79
  -2   4   6  618.85   15.79
  -2  -4   6  663.47   17.06
   2  -4  -6  649.37   14.56
  -2   4   6  647.38   15.61
  -2   4   6  650.86   14.72
  -2  -4   6  684.77   19.80
  -2  -4   6  672.98   18.50
  -2   4   6  632.49   17.71
   2   4  -6  666.08   17.91
   2   0   5    0.10    1.20
  -2   0  -5    0.04    1.47
   2   0   5    0.32    1.35
   2   0   5   -0.01    3.39
   2   0   5    0.38    2.04
   2   0   5    0.66    1.56
   5   1  -6  745.17   19.60
  -5   1   6  701.36   15.42
   5  -1  -6  720.36   19.11
  -5   1   6  708.32   20.46
  -5  -1   6  730.84   20.59
  -5  -1   6  749.23   15.95
  -5   1   6  707.99   19.56
   5  -1  -6  706.91   15.66
  -5  -1   6  719.79   16.49
   5   1  -6  713.79   17.91
   5  -1  -6  650.93   17.26
   5  -1  -6  712.83   21.75
  -5  -1   6  728.81   19.44
  -2   8   0    7.46    2.05
  -2   8   0    7.93    3.05
  -2   8   0    7.94    2.26
   2   8   0    4.38    1.91
   2   8   0    4.19    2.12
   2  -8   0    9.21    2.44
  -2  -8   0    4.61    1.85
   2  -8   0    7.57    1.84
   2   8   0    6.53    2.62
   2   8   0    5.36    2.13
  -2   8   0    7.98    2.69
  -2  -8   0    5.87    2.19
   5  -5  -1  373.60   10.39
  -5   5   1  357.57   13.32
  -5  -5   1  387.50   11.62
  -5  -5   1  383.35   12.69
  -5   5   1  386.52   12.99
   5   5  -1  390.21   12.63
  -5   5   1  357.47   17.45
  -5  -5   1  383.94   12.14
   5   5  -1  380.89   13.19
   5  -5  -1  381.02   13.34
  -5  -5   1  390.71   11.07
   5  -5  -1  371.27   13.09
  -5  -5   1  390.34   10.09
   4  -1   3 3004.99   51.75
   4   1   3 2945.74   50.72
   4  -1   3 2997.87   63.47
  -4   1  -3 2957.81   52.70
   4   1   3 3010.99   53.88
  -4   1  -3 3019.51   58.41
   4   1   3 3067.06   56.15
   4   1   3 2957.31   53.63
   4  -1   3 2975.85   57.75
  -4  -1  -3 2927.93   51.70
   4  -1   3 3118.23   55.94
  -3   4   6   57.70    5.02
  -3  -4   6   57.76    5.35
  -3   4   6   60.80    3.88
   3  -4  -6   60.39    3.69
   3   4  -6   58.93    4.96
  -3  -4   6   60.23    4.41
  -3  -4   6   60.00    4.81
  -3   4   6   59.34    5.24
  -3  -4   6   58.72    5.28
  -3   4   6   61.14    4.20
   3   4  -6   60.96    4.85
   3   4  -6   60.28    4.94
   4   5  -5   46.62    4.66
   4  -5  -5   43.68    4.13
   4   5  -5   42.98    4.54
  -4  -5   5   40.72    4.36
  -4   5   5   43.07    4.88
  -4  -5   5   41.08    3.58
  -4  -5   5   37.09    3.84
   4   5  -5   40.94    3.96
  -4  -5   5   40.61    4.40
  -4   5   5   43.12    5.32
   4  -5  -5   42.52    3.63
   4  -5  -5   42.27    3.16
  -4   5   5   42.00    3.20
  -1   7  -3   92.09    6.62
   1  -7   3   92.53    5.70
   1   7   3   94.07    5.39
  -1   7  -3  100.70    5.59
  -1  -7  -3   96.70    5.22
   1  -7   3   97.94    5.17
  -1  -7  -3   87.85    4.49
  -1   7  -3   91.88    6.63
   1  -7   3   92.52    4.95
  -1  -7  -3   90.36    5.26
   1   7   3   94.36    4.89
   1   7   3   91.72    5.38
  -3   6  -2  880.13   19.15
   3  -6   2  834.99   18.71
  -3   6  -2  866.15   19.66
   3  -6   2  858.48   22.37
  -3  -6  -2  760.10   17.31
   3   6   2  873.28   20.53
  -3  -6  -2  837.61   18.25
   3   6   2  848.88   20.18
  -3   6  -2  858.48   22.35
  -3  -6  -2  854.40   19.95
  -3   6  -2  894.02   26.78
   3  -6   2  877.83   21.34
   3   6   2  859.97   20.09
  -2   1  -5   12.48    2.15
  -2  -1  -5   13.95    2.21
   2   1   5   17.96    2.74
   2   1   5   13.16    2.80
   2  -1   5   10.84    2.19
   2   1   5   15.69    2.27
   2   1   5   17.96    2.48
   2  -1   5    9.20    4.03
   2   1   5   11.93    4.81
   2  -1   5   12.97    2.85
   2  -1   5   12.33    2.33
   2  -1   5   11.23    2.06
  -1  -4  -5   42.56    3.59
   1   4   5   42.68    3.14
   1  -4   5   41.65    4.53
   1  -4   5   40.60    3.37
   1  -4   5   41.17    3.61
   1  -4   5   41.07    4.20
   1  -4   5   46.88    3.73
   1  -4   5   41.18    4.20
  -1   4  -5   43.18    6.35
   1   4   5   43.74    3.59
   1   4   5   42.04    3.75
   2  -8  -2   59.09    3.81
  -2  -8   2   73.08    4.73
   2  -8  -2   57.27    4.24
   2  -8  -2   58.34    3.93
  -2   8   2   56.24    4.80
   2   8  -2   69.83    5.15
  -2   8   2   57.87    5.05
  -2   8   2   58.51    3.93
   2   8  -2   75.79    5.26
   2   8  -2   73.54    4.81
  -2  -8   2   66.39    4.79
  -2   8   2   65.66    4.43
   2   8  -2   70.78    4.99
  -2  -8   2   70.91    4.45
  -5   3  -1  112.62    6.17
  -5  -3  -1  108.08    5.36
   5  -3   1  117.08    7.38
   5   3   1  110.04    7.00
   5   3   1  107.34    5.64
   5   3   1  113.03    6.41
   5  -3   1  114.83    6.74
  -5  -3  -1  113.81    6.24
  -5  -3  -1  115.07    6.57
  -5   3  -1  111.27    6.95
  -5   3  -1  119.21    5.42
  -5  -3  -1  112.42    5.17
   5  -3   1  112.30    5.25
   3   2   4   74.33    4.86
   3  -2   4   76.06    4.99
  -3   2  -4   75.21    4.54
   3   2   4   74.98    4.40
   3  -2   4   74.67    7.10
   3   2   4   73.59    4.56
   3  -2   4   74.86    5.67
   3  -2   4   75.87    4.40
   3   2   4   75.93    5.47
  -3  -2  -4   92.13    5.29
  -6  -3   3  217.25    7.68
  -6  -3   3  232.24    7.37
   6   3  -3  228.61   10.19
   6  -3  -3  239.96   10.28
  -6  -3   3  225.71    9.36
   6   3  -3  222.24    8.25
   6   3  -3  227.11    9.61
  -6   3   3  248.09   10.30
   6  -3  -3  237.91    9.88
   6  -3  -3  248.30   12.27
  -6  -3   3  229.58   10.22
  -6  -3   3  227.73    9.15
   6  -3  -3  238.29    7.86
  -4   6   4   13.43    2.09
   4  -6  -4   12.90    2.80
  -4   6   4   13.51    3.39
   4  -6  -4   12.97    2.38
  -4   6   4   14.49    2.22
  -4   6   4   13.18    2.92
  -4  -6   4   15.48    3.28
   4   6  -4   14.37    3.46
  -4  -6   4   14.95    2.79
   4   6  -4   14.92    3.28
  -4  -6   4   13.82    2.47
   4   6  -4   13.97    2.75
   6  -2  -1  377.03   12.68
   6   2  -1  414.63   14.73
  -6  -2   1  395.72   13.37
  -6  -2   1  392.06   12.17
   6  -2  -1  370.29   10.59
   6  -2  -1  377.07   16.81
  -6   2   1  391.48   10.65
  -6   2   1  374.08   12.54
  -6  -2   1  396.02   10.48
   6  -2  -1  391.26   14.04
   6   2  -1  394.19   10.20
  -6  -2   1  381.85   12.40
   6  -2  -1  396.55   10.85
   6   2  -1  402.04   12.90
   6   2  -1  385.57   11.31
  -2  -7   4 3370.09   58.85
  -2  -7   4 3283.59   59.82
   2   7  -4 3380.16   59.73
   2  -7  -4 3349.38   58.53
   2  -7  -4 3252.97   56.86
   2   7  -4 3292.74   60.19
   2   7  -4 3370.77   62.49
  -2   7   4 3458.07   59.93
  -2  -7   4 3374.65   59.13
  -2   7   4 3231.89   54.99
  -2   7   4 3358.37   59.61
   2  -7  -4 3342.64   58.44
  -1  -7   4    1.82    1.95
  -1   7   4    1.38    1.74
  -1  -7   4    2.00    1.87
   1   7  -4    2.66    2.18
  -1  -7   4    2.54    2.24
  -1   7   4    0.99    1.52
   1  -7  -4    1.11    1.82
   1  -7  -4    1.38    1.76
   1  -7  -4    1.11    1.44
  -6   3   2  707.06   16.02
  -6  -3   2  649.82   15.14
  -6  -3   2  677.07   18.69
  -6  -3   2  665.08   17.10
  -6  -3   2  684.99   15.07
   6  -3  -2  704.74   16.09
   6   3  -2  653.83   16.30
   6  -3  -2  702.60   22.23
   6  -3  -2  707.32   18.91
  -6   3   2  690.52   19.06
   6   3  -2  684.67   18.12
   6  -3  -2  685.58   19.29
   6   0  -5    3.53    2.85
  -6   0   5   -0.26    3.34
  -6   0   5    1.33    2.48
   6   0  -5    0.53    1.49
   6   0  -5    1.10    2.84
   2  -6  -5  364.85   11.08
  -2  -6   5  388.47   12.59
   2  -6  -5  355.82   10.55
  -2  -6   5  366.70   11.41
  -2   6   5  362.47   11.65
   2   6  -5  370.11   12.48
  -2  -6   5  387.22   11.83
  -2   6   5  384.60   12.94
  -2   6   5  329.66   10.40
   2   6  -5  386.05   12.79
  -2   6   5  384.14   10.58
   1  -6   4   12.86    3.12
  -1   6  -4   13.53    2.59
   1  -6   4   13.36    2.36
   1   6   4   17.32    2.26
  -1  -6  -4   19.09    2.20
  -1  -6  -4   21.80    2.78
   1   6   4   18.59    2.83
  -1  -6  -4   15.63    2.59
   1   6   4   16.42    3.08
  -5  -4   5   11.63    3.23
   5   4  -5    6.66    2.73
   5   4  -5    6.81    2.87
  -5  -4   5    8.14    2.15
  -5  -4   5   10.06    2.02
   5   4  -5    7.10    2.28
   5  -4  -5    3.38    1.77
   5  -4  -5    5.60    2.62
  -5   4   5    3.48    2.66
  -5  -4   5    8.37    2.79
  -5   4   5    4.08    1.76
  -5   2   6 1814.11   39.32
  -5  -2   6 1717.90   38.31
   5   2  -6 1831.17   37.33
  -5  -2   6 1766.64   37.92
  -5  -2   6 1842.20   33.35
  -5   2   6 1774.01   38.51
  -5   2   6 1774.97   33.76
   5   2  -6 1672.47   35.47
   5   2  -6 1775.06   35.02
   5  -2  -6 1796.60   36.23
  -5  -2   6 1782.72   33.09
  -3   7  -1  838.52   29.40
  -3  -7  -1 1028.16   21.43
   3   7   1  980.24   22.17
   3   7   1 1072.98   24.08
  -3   7  -1 1024.77   25.72
   3  -7   1 1021.67   24.09
   3  -7   1 1014.63   21.53
  -3   7  -1  947.91   20.22
  -3   7  -1 1036.86   22.93
  -3   7  -1 1023.48   26.93
  -3  -7  -1 1038.36   23.66
   3   7   1 1036.04   22.22
   3   7   1 1046.99   23.07
  -1  -4   6  180.90    8.77
  -1   4   6  169.08    6.30
  -1   4   6  162.99    6.96
  -1   4   6  175.35    7.25
   1   4  -6  185.73   10.15
  -1  -4   6  186.17    8.09
  -1  -4   6  190.04    8.03
  -1   4   6  159.80    7.63
  -1  -4   6  189.31    8.69
   6   1  -5  984.25   24.32
  -6   1   5  968.32   25.73
  -6  -1   5  950.30   24.65
   6  -1  -5 1003.27   20.40
   6   1  -5  950.92   21.16
  -6  -1   5  952.40   23.22
   6   1  -5 1008.25   23.90
  -6  -1   5  951.39   19.93
   6  -1  -5  980.73   21.39
   6  -1  -5  995.15   23.80
   6  -1  -5  898.56   27.62
  -5  -5   4  312.01   11.18
   5  -5  -4  296.81    8.95
   5  -5  -4  294.79   10.51
  -5   5   4  289.67   14.99
  -5   5   4  293.45   11.20
   5  -5  -4  304.74   11.29
  -5   5   4  304.78    9.10
  -5  -5   4  307.07    9.63
  -5  -5   4  301.70    8.53
   5   5  -4  304.81   11.14
  -5  -5   4  299.95   10.27
  -5  -5   4  306.73   11.48
   5   5  -4  303.21   11.91
   5   5  -4  305.92   10.27
  -4   2  -3  156.17    6.96
   4   2   3  151.85    6.55
   4  -2   3  165.95    8.59
  -4   2  -3  160.75    7.70
   4  -2   3  165.63    6.49
   4   2   3  160.11    6.18
   4  -2   3  166.80   10.44
   4   2   3  151.97    7.10
   4   2   3  164.90    8.02
  -4  -2  -3  164.90    7.37
   4  -2   3  161.19    7.58
  -3   0   7 1723.54   36.70
  -3   0   7 1757.28   31.66
  -3   0   7 1714.06   34.29
  -3   0   7 1755.07   37.40
   2  -2   5  164.07    7.24
   2  -2   5  168.73    9.49
   2   2   5  168.30    5.99
  -2  -2  -5  164.78    6.85
   2  -2   5  170.24    6.84
   2   2   5  166.67    7.60
   2   2   5  171.86    6.88
   2  -2   5  168.44    8.09
   2  -2   5  167.27    7.11
   2   2   5  159.61    6.48
   2   2   5  170.58    7.38
   0  -3   6  187.96    8.56
   0  -3   6  191.02    8.03
   0  -3   6  189.75    8.08
   0  -3   6  186.84    8.12
   0  -3   6  194.09    7.33
   0   3   6  190.48    6.55
   0  -3  -6  196.34    7.34
   0   3   6  192.12    7.58
   0  -3   6  187.95    8.72
   0   3  -6  190.84   11.93
   0   3   6  190.92    7.32
  -3  -5  -3  368.85   10.49
   3   5   3  358.01   11.04
   3   5   3  367.10   11.58
   3   5   3  368.94   11.89
  -3   5  -3  377.93   11.50
   3  -5   3  366.65   10.67
   3  -5   3  362.99   12.75
  -3   5  -3  383.21   17.66
   3  -5   3  360.54   13.30
  -3   5  -3  366.19   12.48
  -1  -6   5 1179.39   26.60
   1   6  -5 1173.85   27.43
   1  -6  -5 1124.44   23.21
  -1   6   5 1115.98   26.11
   1   6  -5 1174.03   26.90
  -1   6   5 1142.75   24.01
   1  -6  -5 1127.77   22.53
   1  -6  -5 1128.84   24.09
  -1   6   5 1097.75   24.02
  -1  -6   5 1152.20   24.75
   1   6  -5 1186.63   25.65
  -1  -6   5 1193.98   25.56
  -1   6   5 1136.02   22.82
  -6   3   4   59.68    5.64
   6  -3  -4   60.36    3.70
  -6  -3   4   66.60    4.89
  -6  -3   4   62.86    5.36
   6   3  -4   69.71    6.06
   6  -3  -4   60.67    5.25
   6  -3  -4   61.59    5.42
   6  -3  -4   58.80    3.86
  -6  -3   4   64.26    5.31
   6   3  -4   68.76    5.61
  -6   3   4   63.93    5.29
   6  -3  -4   61.22    5.82
   6   3  -4   65.30    4.55
  -6  -3   4   64.45    4.14
  -6  -3   4   64.05    3.69
  -1   8  -2 2101.51   43.71
  -1   8  -2 2131.53   45.86
  -1   8  -2 2132.12   39.17
   1  -8   2 2138.14   39.76
  -1  -8  -2 2149.22   39.50
   1  -8   2 2096.00   38.74
  -1  -8  -2 2111.57   39.58
   1   8   2 2094.53   39.21
  -1   8  -2 2167.48   41.35
   1  -8   2 2146.72   41.12
   1   8   2 2118.24   40.10
  -1  -8  -2 2205.31   40.09
  -2   0   7   -0.12    2.11
  -2   0   7    0.55    2.22
  -2   0   7    0.28    1.62
  -2   0   7   -0.07    1.37
  -2   0   7    5.22    1.68
   2   5   4 3411.94   59.97
   2   5   4 3375.00   61.12
   2  -5   4 3451.55   59.15
  -2  -5  -4 3391.05   56.77
  -2   5  -4 3480.69   61.18
   2  -5   4 3437.52   65.49
   2  -5   4 3410.66   63.69
  -3   1   7  139.09    6.18
  -3   1   7  142.91    7.70
  -3  -1   7  139.41    7.74
  -3   1   7  148.63    5.65
  -3  -1   7  144.47    5.58
  -3  -1   7  135.98    6.59
  -3   1   7  150.15    7.25
   3   1  -7  142.03   10.29
  -3   1   7  146.03    8.00
  -3   1   7  148.50    6.15
  -3  -1   7  139.16    7.54
  -3   6   5  433.30   13.44
   3   6  -5  468.50   15.01
  -3  -6   5  454.04   13.92
  -3   6   5  449.91   14.95
  -3  -6   5  473.28   13.12
   3  -6  -5  443.14   12.34
   3  -6  -5  456.92   11.66
  -3   6   5  455.00   12.23
  -3  -6   5  454.32   14.07
  -3  -6   5  479.95   13.63
   3   6  -5  464.82   14.09
   3   6  -5  479.53   14.60
   4   7  -2   75.42    5.24
  -4   7   2   68.01    5.27
   4   7  -2   76.25    5.07
  -4  -7   2   72.09    5.09
  -4   7   2   70.96    4.34
   4  -7  -2   69.87    4.17
  -4  -7   2   75.12    4.62
   4  -7  -2   70.46    5.25
  -4   7   2   73.79    4.36
  -4   7   2   73.31    6.34
  -4  -7   2   73.63    4.80
   4   7  -2   74.64    5.53
   4  -7  -2   72.77    5.02
  -4   7   2   69.79    5.74
  -2   8  -1  451.69   15.11
  -2   8  -1  434.81   11.73
   2   8   1  433.39   12.87
  -2   8  -1  438.73   12.83
  -2   8  -1  453.48   12.82
  -2   8  -1  440.01   14.86
  -2  -8  -1  425.39   11.58
   2  -8   1  439.91   12.14
   2   8   1  426.29   12.11
  -2  -8  -1  433.18   12.99
   2   8   1  430.87   12.78
  -4   4   6  467.80   11.79
  -4   4   6  470.62   15.49
  -4  -4   6  450.13   12.69
  -4   4   6  469.09   12.32
   4  -4  -6  468.26   11.92
  -4   4   6  473.39   15.10
   4   4  -6  441.78   13.48
  -4  -4   6  461.53   14.43
   4   4  -6  445.77   14.24
  -4  -4   6  460.58   15.48
   4   4  -6  457.41   14.27
  -4  -4   6  445.49   13.30
  -1  -8   3  209.66    8.38
  -1  -8   3  204.42    8.16
   1   8  -3  209.15    8.71
  -1   8   3  228.69    7.88
   1  -8  -3  237.58    8.60
  -1   8   3  226.25    9.47
   1  -8  -3  212.96    7.92
   1   8  -3  183.88    8.32
   1   8  -3  208.49    8.24
   1  -8  -3  212.64    7.37
  -1   8   3  226.73    8.93
  -1   8   3  228.71    8.64
  -2  -1   7  268.04    8.51
  -2   1   7  270.48   10.60
   2   1  -7  299.95   15.05
  -2   1   7  274.85   10.83
  -2  -1   7  260.95   10.70
  -2   1   7  264.84    8.60
  -2  -1   7  265.34    7.79
  -2   1   7  277.14   10.86
  -2  -1   7  265.44   10.57
  -2  -1   7  262.37    9.83
  -2   1   7  274.99    8.79
  -2   1   7  273.76    8.11
  -6   0   0    3.69    2.22
   6   0   0    1.47    3.14
  -6   0   0    0.83    1.47
   6   0   0    1.16    1.35
   6   0   0    2.03    2.25
   3   7  -4    0.68    1.84
   3   7  -4    0.55    2.07
  -3  -7   4    0.49    1.70
   3   7  -4    0.47    2.19
  -3  -7   4    0.62    2.03
   3   7  -4    0.55    1.88
   3  -7  -4    0.75    1.54
  -3   7   4    0.20    1.87
   3  -7  -4    0.58    1.53
  -3  -7   4    0.18    2.07
  -3   7   4    1.06    1.81
  -3   7   4    1.36    1.67
   5   0   2    0.86    1.40
  -5   0  -2    0.15    1.60
  -5   0  -2    5.48    2.47
   5   0   2   -0.10    1.78
   5   0   2    0.87    4.04
   5   0   2   -0.10    2.27
   5   0   2    1.68    2.78
  -5   0  -2    1.18    2.72
  -6  -2   5 1144.96   23.02
   6   2  -5 1202.20   27.13
   6   2  -5 1180.43   27.78
  -6   2   5 1135.56   22.39
  -6  -2   5 1197.56   28.85
  -6   2   5 1111.39   28.39
   6   2  -5 1144.25   24.39
   6  -2  -5 1113.38   23.24
   6  -2  -5 1156.36   30.61
   6  -2  -5 1125.78   22.33
  -6  -2   5 1173.52   22.36
   6  -2  -5 1148.48   26.24
  -6  -2   5 1166.08   26.71
   3   3   4   34.14    3.35
   3   3   4   30.30    3.75
   3   3   4   26.38    3.39
   3  -3   4   22.48    2.64
  -3  -3  -4   26.73    3.31
   3  -3   4   22.98    2.99
   3  -3   4   23.02    3.67
   3  -3   4   21.76    4.02
  -3   3  -4   23.14    2.58
  -4   7   1  134.93    7.33
   4   7  -1  139.86    6.59
  -4   7   1  137.09    5.96
   4  -7  -1  137.78    7.38
  -4   7   1  136.06    8.27
   4  -7  -1  132.93    5.79
  -4   7   1  134.29    8.84
  -4   7   1  138.91    6.18
   4   7  -1  143.57    7.63
  -4  -7   1  139.01    7.10
   4  -7  -1  141.13    7.12
   4   7  -1  141.97    6.82
  -4  -7   1  145.58    6.52
   6  -3  -1   73.87    6.91
  -6  -3   1   78.70    4.16
   6   3  -1   67.51    4.64
   6  -3  -1   76.55    6.11
  -6   3   1   80.64    6.38
   6  -3  -1   77.54    5.51
  -6  -3   1   77.18    5.90
   6   3  -1   74.95    5.58
  -6   3   1   74.27    5.33
  -6  -3   1   76.96    4.94
  -6  -3   1   75.51    4.34
   6  -3  -1   77.21    4.31
  -6   3   1   82.42    4.44
   0   7   4 1142.82   24.89
   0   7  -4 1134.48   25.86
   0  -7  -4 1169.80   23.85
   0  -7  -4 1171.22   23.97
   0   7   4 1152.39   23.43
   0   7  -4 1195.39   25.24
   0   7   4 1129.50   24.52
   0  -7  -4 1150.58   24.34
   0  -7   4 1146.33   24.76
   0  -7   4 1129.92   23.50
   0  -7   4 1169.92   25.37
   6  -1   0  806.93   20.52
   6  -1   0  754.28   25.01
   6  -1   0  701.03   16.81
   6  -1   0  793.82   17.34
   6   1   0  792.58   16.98
  -6  -1   0  710.31   17.76
   6  -1   0  762.39   20.76
   6   1   0  840.49   22.29
  -6   1   0  686.97   19.23
   6   1   0  789.01   20.04
  -6  -1   0  761.25   20.51
  -6   1   0  820.90   18.04
  -6  -1   0  775.09   19.45
  -6   1   0  781.95   19.97
  -6  -1   0  801.35   17.55
  -5  -5   0   26.95    3.03
   5   5   0   28.12    3.32
  -5   5   0   29.91    4.58
  -5  -5   0   27.78    2.48
  -5   5   0   26.13    6.08
   5  -5   0   27.88    3.02
   5   5   0   27.87    3.58
   5  -5   0   27.40    4.09
  -5   5   0   26.49    2.90
   5  -5   0   29.49    4.40
   5   5   0   26.12    3.31
  -5  -5   0   25.71    3.41
  -5   5   0   25.92    3.61
   4   6   1   34.89    3.42
   4   6   1   53.27    4.14
  -4   6  -1   34.69    3.13
  -4   6  -1   32.57    3.03
  -4  -6  -1   33.46    2.68
  -4  -6  -1   34.36    3.36
   4   6   1   31.32    3.76
  -4  -6  -1   35.11    3.87
   4  -6   1   33.19    3.10
  -4   6  -1   33.05    6.28
  -4   6  -1   32.47    4.53
  -4   6  -1   29.89    3.63
  -4  -6  -1   32.75    2.98
   4   6   1   29.01    3.71
   4  -6   1   36.63    4.26
   2  -8  -3 1111.24   22.67
  -2  -8   3 1169.50   24.79
  -2   8   3 1132.75   23.17
  -2   8   3 1169.70   24.48
  -2   8   3 1126.85   25.28
   2   8  -3 1165.45   25.69
  -2  -8   3 1162.18   26.24
   2   8  -3 1138.15   24.99
  -2   8   3 1130.92   26.28
   2  -8  -3 1146.50   24.36
   2  -8  -3 1149.47   24.13
   2   8  -3 1110.89   26.09
   5  -1   2  139.36    7.13
  -5  -1  -2  146.11    7.07
  -5   1  -2  140.37    5.99
   5  -1   2  133.45   10.32
   5   1   2  147.13    7.20
  -5  -1  -2  153.55    6.35
   5  -1   2  140.06    5.86
   5   1   2  152.44    5.96
  -5  -1  -2  132.46    6.97
  -5   1  -2  141.59    7.48
   5  -1   2  144.93    8.28
   5   1   2  143.26    7.74
  -5   1  -2  137.84    6.77
   5   1   2  160.23    6.74
   5  -1   2  129.95    6.02
  -4   0   7    1.31    2.12
  -4   0   7   -0.47    2.27
  -4   0   7   -0.18    1.46
  -4   0   7    0.56    2.54
   4   0  -7    0.88    1.85
   1   0   6   -0.04    1.65
   1   0   6    1.14    3.10
  -1   0  -6    1.27    1.37
  -3  -2   7   73.60    4.83
  -3  -2   7   79.42    4.01
  -3   2   7   87.96    4.70
  -3  -2   7   80.96    6.04
  -3   2   7   95.13    6.45
  -3   2   7   90.31    4.42
  -3   2   7   92.24    6.39
   3   2  -7   80.05    6.88
  -3  -2   7   76.74    5.79
   3   8  -1 2379.52   45.60
  -3   8   1 2319.60   48.69
  -3  -8   1 2274.23   41.54
  -3  -8   1 2200.69   44.77
  -3   8   1 2331.80   41.19
  -3   8   1 2300.06   45.37
   3   8  -1 2329.12   42.73
   3  -8  -1 2374.30   44.37
  -3   8   1 2350.62   43.11
  -3  -8   1 2271.55   42.79
   3  -8  -1 2419.39   45.26
   3   8  -1 2373.07   44.57
   3   8  -1 2244.54   43.72
  -5  -3   6 2384.98   48.20
  -5   3   6 2438.08   48.76
   5   3  -6 2496.74   48.63
   5   3  -6 2547.54   49.00
  -5  -3   6 2478.94   43.99
  -5   3   6 2433.66   51.65
  -5  -3   6 2342.59   41.17
  -5  -3   6 2550.38   51.32
  -5   3   6 2407.84   42.33
   5   3  -6 2464.96   46.52
   4   7  -3  558.16   16.68
  -4   7   3  506.57   15.93
   4  -7  -3  523.11   15.21
  -4   7   3  534.62   13.51
  -4  -7   3  530.29   14.86
   4   7  -3  563.71   15.73
  -4   7   3  511.12   15.84
  -4   7   3  509.74   16.73
   4  -7  -3  522.35   14.53
  -4  -7   3  553.80   14.92
   4   7  -3  551.92   15.19
  -4   7   3  519.73   13.02
  -4  -7   3  562.45   14.49
   4   7  -3  534.35   14.71
   5   4   1 1669.86   32.19
   5   4   1 1781.02   36.24
  -5   4  -1 1730.18   35.19
   5  -4   1 1714.87   35.81
   5  -4   1 1769.20   37.59
   5  -4   1 1688.81   31.81
  -5  -4  -1 1624.79   33.03
  -5  -4  -1 1681.74   31.30
   5   4   1 1681.84   35.23
  -5   4  -1 1811.65   33.52
  -5   4  -1 1636.49   34.79
  -5  -4  -1 1711.33   31.56
   4  -1  -7  400.10   12.70
   4   1  -7  386.09   12.47
  -4   1   7  374.76   13.48
  -4  -1   7  387.34   13.80
  -4  -1   7  388.60   10.08
   4   1  -7  380.41   14.55
  -4  -1   7  395.20   11.54
  -4   1   7  379.60   13.08
  -4  -1   7  376.98   12.85
  -4   1   7  371.24    9.84
  -4   5  -2  672.92   24.69
   4  -5   2  703.44   16.24
   4  -5   2  693.85   19.71
   4   5   2  652.67   16.12
   4   5   2  676.12   17.04
  -4   5  -2  670.54   17.13
   4  -5   2  687.31   19.22
  -4   5  -2  713.17   16.42
  -4   5  -2  724.05   17.31
   4   5   2  646.84   16.15
   4   5   2  699.62   18.35
  -4   5  -2  678.65   18.65
   1   1   6    5.09    3.92
   1   1   6    3.83    1.80
   1   1   6    3.38    1.90
   1   1   6    3.06    1.29
   1  -1   6    3.70    1.95
   1  -1   6    4.00    2.04
  -1  -1  -6    3.30    1.84
   1  -1   6    4.14    1.85
   1  -1   6    3.58    3.11
  -4  -3  -3 2128.60   40.91
   4   3   3 2138.02   39.54
  -4   3  -3 2103.76   39.73
   4   3   3 2157.46   42.17
   4  -3   3 2140.72   43.31
  -4   3  -3 2090.41   41.82
   4   3   3 2124.41   40.41
   4   3   3 2125.34   39.83
  -4   3  -3 2003.00   39.23
   4  -3   3 2087.33   37.34
   4  -3   3 2190.40   46.61
   4  -3   3 2114.48   42.62
  -6  -4   3   10.78    2.92
   6   4  -3   10.26    2.61
   6  -4  -3    9.00    2.85
  -6  -4   3   12.73    2.66
  -6  -4   3   10.07    2.94
   6   4  -3   11.70    3.26
  -6   4   3   10.01    3.19
   6  -4  -3   11.79    3.27
   6   4  -3   10.33    3.04
  -6  -4   3   10.65    2.04
  -6  -4   3   11.31    2.00
   6  -4  -3    8.92    1.96
   0   8  -3  761.19   27.83
   0   8  -3  830.64   21.93
   0  -8  -3  829.73   19.15
   0   8   3  856.17   19.83
   0  -8   3  813.73   19.57
   0   8  -3  809.32   23.63
   0  -8   3  828.10   19.37
   0  -8   3  834.52   18.75
   0  -8  -3  839.92   18.14
   0  -8  -3  868.94   19.42
   0   8   3  860.54   18.90
   0   8   3  853.81   20.42
   0   8  -3  841.66   20.71
  -3  -8   2  406.40   12.64
   3  -8  -2  435.08   13.21
  -3   8   2  443.69   12.33
  -3  -8   2  418.53   12.01
  -3   8   2  437.48   14.57
   3   8  -2  426.94   13.57
   3   8  -2  391.58   12.26
   3  -8  -2  443.23   12.88
  -3   8   2  425.62   14.15
  -3   8   2  434.85   11.66
   3   8  -2  415.22   12.27
   3   8  -2  427.37   13.04
  -5  -6   2   17.85    3.02
  -5   6   2   23.73    3.60
  -5  -6   2   13.50    2.46
  -5  -6   2   15.90    1.98
  -5   6   2   23.54    5.01
   5  -6  -2   23.51    3.30
   5  -6  -2   20.62    2.49
  -5   6   2   20.88    2.54
   5  -6  -2   23.81    3.53
  -5  -6   2   18.53    3.09
  -5   6   2   22.04    3.97
   5   6  -2   17.03    3.25
   5   6  -2   15.19    2.84
  -5   6   2   21.20    2.58
  -5  -6   2   18.16    2.90
   0   9   0   -0.15    1.89
   0  -9   0    0.30    1.48
   0  -9   0    4.25    2.10
   0   9   0    0.39    1.59
   0   9   0    0.00    1.58
   0   9   0   -0.24    1.86
   0  -9   0   -0.09    1.59
  -2   5   6 5309.96  100.79
  -2  -5   6 5952.23  108.42
   2   5  -6 5237.56   92.83
   2  -5  -6 5066.66   88.07
  -2  -5   6 5327.80  100.01
  -2   5   6 5228.70   84.46
   2   5  -6 5257.98   99.89
  -2  -5   6 5190.81   85.68
  -2   5   6 5285.64   91.94
  -2  -5   6 5381.49   99.42
  -2   5   6 5306.43   94.70
   2  -5  -6 5231.44   85.07
  -2   2   7 1516.78   27.81
  -2   2   7 1532.90   34.54
   2   2  -7 1561.92   40.88
  -2  -2   7 1484.31   31.99
  -2   2   7 1563.67   33.73
  -2  -2   7 1533.74   32.21
  -2  -2   7 1499.37   32.68
  -2   2   7 1523.40   29.45
  -2  -2   7 1492.52   30.69
  -2   2   7 1532.84   29.44
   2  -3   5  274.52    9.40
  -2  -3  -5  264.10    9.09
  -2   3  -5  347.86   16.02
   2  -3   5  262.41   10.37
   2   3   5  264.28    8.61
   2  -3   5  269.79    8.91
   2   3   5  264.61    8.23
   2   3   5  269.83    9.07
   2   3   5  263.87    9.40
   2  -3   5  272.38   11.47
   2  -3   5  263.39    9.42
  -6   4   2 1001.74   24.77
   6  -4  -2 1026.51   24.15
   6  -4  -2 1071.96   27.97
   6   4  -2  998.84   21.99
  -6  -4   2 1001.02   21.84
   6   4  -2 1081.93   27.03
  -6  -4   2 1016.97   20.29
   6  -4  -2  994.20   21.63
  -6   4   2 1031.77   21.36
  -6  -4   2 1053.32   23.32
   6  -4  -2 1024.49   25.35
  -6   4   2  968.45   24.87
  -6  -4   2 1004.60   24.29
  -6  -4   2  995.18   23.72
   6   4  -2 1024.17   24.07
   3   5  -6  458.94   14.65
   3   5  -6  448.24   14.39
   3   5  -6  448.13   14.20
  -3   5   6  439.65   13.95
  -3   5   6  474.10   15.15
   3  -5  -6  464.47   12.53
  -3  -5   6  461.80   15.35
  -3   5   6  471.20   12.98
  -3   5   6  458.35   11.98
  -3  -5   6  453.33   14.55
  -3  -5   6  436.84   13.16
   3  -5  -6  466.13   11.88
  -3  -5   6  439.08   12.93
  -5  -6   3  422.16   13.38
  -5   6   3  431.82   14.67
  -5   6   3  439.81   18.46
   5   6  -3  420.65   12.66
   5  -6  -3  429.43   11.66
   5  -6  -3  442.03   13.70
   5   6  -3  459.18   15.56
  -5  -6   3  430.97   13.88
  -5  -6   3  426.54   12.83
   5  -6  -3  434.75   14.08
  -5   6   3  450.24   12.01
  -5  -6   3  421.78   12.04
  -5   6   3  434.45   15.34
  -5   6   3  447.52   12.06
   6   2   0   52.22    5.39
  -6  -2   0   51.80    4.88
  -6   2   0   49.67    5.15
   6  -2   0   54.60    7.29
  -6  -2   0   50.33    3.92
  -6  -2   0   51.15    3.48
   6  -2   0   54.47    4.85
   6   2   0   50.78    4.77
  -6   2   0   52.81    4.64
  -6  -2   0   46.83    4.20
   6  -2   0   51.81    3.50
  -6   2   0   53.79    3.78
   6  -2   0   51.31    5.33
   6   2   0   50.32    3.29
  -1   0   7  977.11   25.02
  -1   0   7  935.06   23.10
  -1   0   7  989.03   20.45
  -1   0   7  983.32   21.82
   1  -5   5 1358.34   30.36
  -1   5  -5 1356.48   36.41
   1  -5   5 1353.54   30.05
   1  -5   5 1359.43   28.76
   1  -5   5 1310.35   31.51
  -1   5  -5 1396.47   30.07
   1  -5   5 1389.29   29.66
  -1  -5  -5 1345.49   27.40
   1   5   5 1349.55   28.99
   1   5   5 1356.27   28.85
   1   5   5 1298.29   27.78
   1  -5   5 1318.33   28.12
   0  -6  -5  554.30   14.19
   0   6  -5  561.05   18.49
   0  -6   5  559.90   15.93
   0  -6   5  534.48   14.77
   0  -6  -5  543.78   14.32
   0   6   5  557.86   15.21
   0   6  -5  575.70   16.01
   0  -6   5  554.31   15.63
   0  -6   5  544.58   14.69
   0   6   5  531.63   14.66
   0   6   5  533.41   13.59
   0  -6  -5  546.13   13.36
   0  -9   1  339.72   10.88
   0   9  -1  339.04   12.24
   0   9   1  362.56   12.12
   0   9   1  353.30   11.34
   0   9  -1  341.65   11.17
   0   9   1  355.05   12.22
   0  -9  -1  372.33   11.48
   0  -9  -1  351.79   10.38
   0   9  -1  347.38   10.88
   0  -9  -1  341.75   10.85
   0   9  -1  331.33   11.84
   0  -9   1  343.24   10.41
   1  -9   0   -0.27    1.81
  -1   9   0    0.57    2.15
  -1   9   0    0.67    2.41
  -1   9   0    0.21    1.77
   1   9   0    0.87    2.05
   1   9   0    1.10    2.05
   1  -9   0   -0.09    1.70
   1   9   0    3.76    2.06
   1  -9   0    0.83    1.65
  -1  -9   0    0.12    1.65
  -1   9   0    0.31    1.73
  -1  -9   0    0.36    1.60
  -1   1   7   18.54    2.14
  -1  -1   7   20.37    3.22
  -1   1   7   19.27    3.69
  -1  -1   7   19.69    2.47
  -1   1   7   17.71    2.35
  -1  -1   7   19.59    3.42
  -1   1   7   19.08    2.56
  -1   1   7   18.69    2.91
  -1  -1   7   20.66    3.24
   1   9  -1   43.67    3.65
   1   9  -1   42.42    3.87
  -1   9   1   39.70    4.29
   1  -9  -1   40.42    3.53
  -1   9   1   42.94    3.78
  -1   9   1   37.86    4.22
   1   9  -1   46.67    4.37
   1  -9  -1   39.35    3.76
  -1  -9   1   43.85    3.85
  -1  -9   1   43.76    3.76
   1  -9  -1   40.79    3.27
  -1  -9   1   44.28    3.62
  -1   9   1   41.33    3.48
   0  -4   6  465.07   14.09
   0   4  -6  457.97   18.66
   0  -4   6  447.20   14.39
   0  -4   6  444.36   12.32
   0  -4   6  440.35   13.84
   0  -4   6  437.70   13.91
   0   4   6  464.31   13.22
   0   4   6  456.40   11.93
   0  -4  -6  447.17   12.33
   0   4   6  453.47   12.83
   0  -4   6  453.20   14.27
  -3   8   0 1875.13   41.81
   3   8   0 1888.95   38.78
  -3   8   0 1917.07   38.15
   3   8   0 1946.07   39.80
  -3   8   0 1908.55   42.15
  -3  -8   0 1917.66   40.43
   3   8   0 1923.84   38.98
  -3   8   0 1898.68   36.59
   3  -8   0 1811.81   42.31
   3  -8   0 1894.01   37.88
  -3  -8   0 1909.78   38.14
   3  -8   0 1898.75   41.14
  -3  -8   0 1904.93   37.19
   3   8   0 1895.85   37.57
  -4  -2   7  757.77   21.75
  -4   2   7  740.75   20.86
   4   2  -7  741.24   19.39
  -4  -2   7  749.57   16.54
   4   2  -7  729.62   20.67
   4  -2  -7  754.10   19.51
  -4  -2   7  745.11   18.24
   4   2  -7  757.96   20.25
  -4   2   7  732.01   20.12
  -4  -2   7  730.80   19.92
  -4   2   7  728.47   16.40
  -6   3   5  548.19   13.52
  -6  -3   5  572.89   17.94
  -6   3   5  567.32   18.13
   6   3  -5  584.20   18.01
  -6  -3   5  581.27   17.02
   6  -3  -5  553.73   17.24
   6  -3  -5  537.55   16.18
  -6   3   5  510.08   16.25
   6   3  -5  608.66   16.16
  -6  -3   5  579.82   14.73
   6  -3  -5  535.50   13.89
  -6  -3   5  591.51   14.36
   6  -3  -5  562.83   13.86
  -6  -3   5  578.30   16.79
   4   7   0   36.12    3.81
  -4  -7   0   38.78    3.56
  -4   7   0   39.75    4.79
   4   7   0   41.18    4.53
   4  -7   0   41.65    3.45
  -4   7   0   40.44    3.41
  -4   7   0   43.30    6.05
   4   7   0   40.15    3.76
   4  -7   0   44.03    4.46
   4  -7   0   43.35    4.50
   4   7   0   37.74    3.91
  -4   7   0   40.56    4.22
  -4  -7   0   39.95    3.92
   1   2   6   38.75    2.90
   1   2   6   34.40    5.39
   1  -2   6   35.08    3.67
  -1  -2  -6   37.98    3.37
   1  -2   6   34.19    4.54
   1  -2   6   32.98    3.41
   1  -2   6   38.12    3.45
   1   2   6   39.03    3.33
   1   2   6   37.23    3.56
   5  -6  -1 1861.24   40.10
   5  -6  -1 1917.30   39.96
  -5  -6   1 1889.08   36.65
  -5   6   1 1787.18   39.82
   5   6  -1 1865.91   39.70
   5   6  -1 1905.10   39.55
   5  -6  -1 1919.28   38.51
  -5  -6   1 1856.71   34.60
  -5   6   1 1825.52   46.38
  -5   6   1 1907.00   40.40
   5   6  -1 1855.42   37.90
  -5  -6   1 1844.68   38.05
  -6  -4   4 1207.07   27.12
  -6  -4   4 1194.78   28.25
   6  -4  -4 1182.34   28.09
  -6  -4   4 1243.07   25.03
  -6  -4   4 1180.67   24.86
  -6   4   4 1183.46   29.72
  -6   4   4 1107.19   29.72
   6   4  -4 1232.42   30.08
   6  -4  -4 1179.76   24.77
   6   4  -4 1193.82   27.79
  -6  -4   4 1192.60   28.97
   6  -4  -4 1191.74   28.74
  -6   4   4 1211.92   24.69
   6   4  -4 1197.86   26.65
  -4  -6   5   74.27    5.49
   4  -6  -5   69.65    4.54
   4  -6  -5   69.15    5.00
  -4  -6   5   75.77    4.86
   4  -6  -5   70.47    4.13
  -4   6   5   74.55    4.53
   4   6  -5   77.60    5.55
  -4   6   5   68.94    4.09
  -4  -6   5   75.40    5.32
  -4   6   5   67.81    5.57
   4   6  -5   77.08    5.35
  -4   6   5   69.96    5.86
   4   6  -5   78.03    6.01
   5   5  -5   28.47    3.33
  -5  -5   5   33.24    3.94
   5   5  -5   31.59    4.06
  -5  -5   5   31.41    3.90
  -5   5   5   35.36    4.51
   5  -5  -5   37.40    4.31
   5  -5  -5   35.72    3.48
  -5   5   5   34.23    3.07
  -5   5   5   35.98    4.59
  -5   5   5   35.80    3.24
  -5   5   5   36.52    5.70
  -5  -5   5   28.06    3.15
   5   5  -5   31.72    4.15
   1  -5  -6    0.22    1.18
   1   5  -6    0.21    2.52
  -1  -5   6    0.91    2.25
  -1   5   6    0.53    1.36
  -1  -5   6    0.50    2.35
   1  -5  -6    2.55    1.46
  -1  -5   6    0.64    2.69
  -1  -5   6    0.48    1.94
  -1   5   6    0.77    2.13
  -1  -5   6    0.22    2.06
  -1   5   6    0.68    1.85
  -1   5   6    0.40    1.63
  -2   7  -3  383.19   11.79
  -2  -7  -3  377.94   11.07
  -2  -7  -3  368.20   10.44
   2   7   3  357.76   11.50
   2   7   3  369.09   11.76
  -2  -7  -3  371.51   11.67
  -2   7  -3  377.31   15.00
   2  -7   3  380.28   12.53
  -2   7  -3  375.69   13.08
   2  -7   3  371.46   12.71
   2  -7   3  377.93   11.13
   3  -3  -7    4.61    1.68
  -3   3   7    3.43    3.00
  -3   3   7    4.11    1.72
  -3   3   7    3.30    2.55
  -3  -3   7    6.33    2.65
  -3   3   7    4.40    1.84
  -3  -3   7    8.15    3.16
  -3  -3   7    5.98    2.02
   3   3  -7    6.93    2.79
  -3  -3   7    5.82    2.66
  -6   0   6  324.23   12.95
   6   0  -6  336.24   12.32
   6   0  -6  331.42   10.94
  -6   0   6  326.50    9.44
   6   0  -6  334.91   12.12
  -6   0   6  339.72   12.47
   6   0  -6  323.51    9.29
   3   8  -3   15.46    3.15
   3  -8  -3   15.51    2.68
   3  -8  -3   15.25    2.32
  -3   8   3   14.85    3.12
  -3   8   3   14.59    3.55
  -3  -8   3   16.51    2.78
   3   8  -3   14.90    2.90
   3   8  -3   13.53    2.87
  -3  -8   3   13.84    2.90
  -3   8   3   14.36    2.34
  -3   8   3   15.66    2.59
  -3  -4  -4 1212.92   26.76
   3   4   4 1198.11   26.95
   3  -4   4 1165.53   24.93
   3  -4   4 1241.47   29.96
   3   4   4 1221.44   27.84
   3  -4   4 1203.72   29.22
   3   4   4 1236.09   26.98
  -3   4  -4 1209.11   26.89
   3  -4   4 1202.66   27.83
   6  -4  -1    5.30    1.80
   6  -4  -1    3.71    3.02
   6  -4  -1    5.14    3.16
   6  -4  -1    4.56    2.32
  -6  -4   1    5.94    1.51
  -6  -4   1    6.85    1.98
  -6  -4   1    5.69    2.60
   6   4  -1    6.13    2.47
  -6  -4   1    6.07    1.92
  -6   4   1    4.92    3.13
  -6   4   1    5.61    1.84
  -6   4   1    4.05    2.17
  -2  -3   7    0.92    1.82
  -2   3   7    0.59    1.47
  -2   3   7    2.14    1.44
  -2   3   7    0.98    2.25
  -2   3   7    0.76    2.63
  -2   3   7    0.57    1.70
   2   3  -7    1.33    2.56
  -2  -3   7    1.67    1.89
  -2  -3   7    1.94    2.58
  -2  -3   7    1.32    2.36
   3   7   2  985.23   22.92
   3  -7   2  893.76   22.02
  -3  -7  -2  979.46   22.94
   3  -7   2  976.11   24.98
   3  -7   2 1002.30   21.98
   3   7   2  978.05   22.24
  -3   7  -2  989.19   23.02
   3   7   2  958.44   22.77
  -3   7  -2 1080.47   27.72
  -3  -7  -2  980.73   41.45
  -3  -7  -2 1015.96   22.45
   3   7   2  990.10   23.27
  -3   7  -2 1011.21   28.82
   6  -1  -6 1051.95   31.57
   6   1  -6 1063.54   24.17
   6  -1  -6 1027.02   23.54
  -6  -1   6 1069.07   26.11
   6   1  -6 1080.40   26.39
   6   1  -6 1067.30   25.66
   6  -1  -6 1062.35   22.17
  -6  -1   6 1020.02   26.30
  -6   1   6 1073.30   22.52
  -6  -1   6 1072.06   22.87
   6  -1  -6 1071.45   26.39
  -6   1   6 1048.63   26.23
  -6   1   6 1059.59   28.31
   6  -1  -6 1087.75   25.98
  -1  -2   7  366.46   12.87
   1   2  -7  357.30   17.05
  -1   2   7  356.28   10.87
  -1   2   7  356.75   15.57
  -1   2   7  361.18    9.98
  -1  -2   7  364.09   10.71
  -1  -2   7  368.20   12.41
  -1   2   7  358.91   10.76
  -1  -2   7  359.61   12.50
  -1   2   7  346.21   12.00
  -1  -2   7  379.58   12.46
  -5   6   4   22.43    3.56
  -5  -6   4   29.81    3.28
   5   6  -4   29.26    3.35
  -5   6   4   24.82    2.77
   5  -6  -4   21.37    3.57
  -5   6   4   23.79    5.08
  -5  -6   4   28.98    3.70
   5  -6  -4   20.70    2.94
  -5   6   4   24.01    2.85
  -5  -6   4   30.03    3.29
  -5  -6   4   27.16    3.56
   5   6  -4   28.14    4.19
   5   6  -4   28.59    3.90
  -1   9  -1  325.02   11.86
   1   9   1  314.61   11.09
  -1  -9  -1  290.03    9.22
  -1  -9  -1  332.76   10.59
   1  -9   1  319.24   10.18
  -1  -9  -1  321.07   10.62
  -1   9  -1  295.99   12.23
   1   9   1  337.17   11.14
  -1   9  -1  322.41   10.82
   4   7  -4   50.74    4.32
  -4   7   4   52.80    3.60
   4   7  -4   53.03    4.70
   4   7  -4   53.70    5.09
  -4  -7   4   51.64    4.37
  -4   7   4   50.94    5.01
  -4  -7   4   51.21    4.56
   4   7  -4   49.46    4.23
   4  -7  -4   51.83    4.42
   4  -7  -4   51.13    3.66
  -4  -7   4   52.28    4.00
   4  -7  -4   49.42    3.98
  -4   7   4   48.26    4.92
  -4   7   4   52.50    3.85
  -2  -8  -2   17.04    3.10
   2  -8   2    9.38    2.31
  -2   8  -2   13.19    2.67
  -2   8  -2   11.12    3.08
   2  -8   2    9.31    2.92
  -2   8  -2    8.36    3.39
   2  -8   2   11.31    2.35
  -2  -8  -2   21.38    2.93
  -2  -8  -2   17.70    2.34
   2   8   2   20.56    3.09
  -4   5   6  652.36   22.11
   4  -5  -6  685.83   18.41
   4  -5  -6  677.79   16.00
  -4   5   6  661.82   15.58
   4   5  -6  604.72   21.18
   4   5  -6  666.29   18.27
  -4  -5   6  658.53   16.77
   4   5  -6  655.19   18.57
  -4  -5   6  638.38   18.75
  -4  -5   6  628.21   16.80
  -4  -5   6  646.93   18.22
  -4   5   6  658.16   19.40
  -6  -3   0  839.25   20.19
   6   3   0  853.88   22.44
  -6  -3   0  857.54   19.53
  -6  -3   0  868.33   22.25
  -6  -3   0  848.54   20.87
   6   3   0  864.21   21.61
  -6  -3   0  845.32   18.64
  -6   3   0  825.87   22.46
   6  -3   0  865.12   22.29
   6  -3   0  852.47   25.87
   6  -3   0  830.51   18.76
  -6   3   0  834.87   21.07
  -6   3   0  858.94   19.24
   6  -3   0  869.91   23.67
  -1   9   2  159.55    8.08
  -1   9   2  158.97    7.18
   1   9  -2  156.18    7.51
  -1  -9   2  153.52    7.01
  -1   9   2  151.95    7.51
   1   9  -2  151.25    7.58
   1   9  -2  147.31    6.69
  -1   9   2  149.62    6.28
  -1  -9   2  149.15    6.97
   1   9  -2  150.39    7.14
  -1  -9   2  152.49    6.51
   1  -9  -2  157.19    7.04
   1  -9  -2  155.78    6.76
   1   9  -2  145.54    7.43
   1  -9  -2  150.42    6.25
  -5   0   7 4000.41   78.02
  -5   0   7 4161.63  109.63
   5   0  -7 4276.12  109.17
  -5   0   7 4176.39  103.95
   5   0  -7 3594.36   72.74
   5   4  -6  287.07   10.49
  -5  -4   6  285.18    9.53
   5  -4  -6  287.44    9.67
   5  -4  -6  283.26    9.13
  -5   4   6  284.92    8.73
  -5   4   6  282.31   11.71
  -5  -4   6  290.91   11.41
  -5  -4   6  328.78   13.59
   5   4  -6  282.09   11.28
   5   4  -6  292.42   11.12
   5  -4  -6  271.89   10.65
   3  -6   3  911.20   23.17
   3  -6   3  874.47   20.09
  -3   6  -3  900.11   21.00
   3   6   3  926.26   22.43
  -3  -6  -3  967.82   21.48
   3  -6   3  890.49   24.02
   3   6   3  919.91   21.89
  -3   6  -3  923.14   28.92
   3   6   3  968.91   22.63
  -3   6  -3  898.09   23.09
  -5   3  -2  144.41    6.91
   5  -3   2  146.10    9.63
  -5   3  -2  147.63    6.28
  -5   3  -2  134.72    6.30
   5  -3   2  145.08    7.57
  -5   3  -2  143.03    7.70
   5   3   2  147.49    7.86
   5   3   2  143.77    7.12
  -5  -3  -2  142.94    6.93
   5  -3   2  138.94    8.10
   5   3   2  151.06    6.65
   5  -3   2  141.76    6.13
  -2   7   5   19.55    2.39
   2  -7  -5   19.86    2.32
  -2  -7   5   21.50    3.01
  -2  -7   5   20.93    3.19
   2   7  -5   22.46    3.68
  -2   7   5   19.06    3.60
  -2  -7   5   20.06    3.01
  -2   7   5   18.06    2.82
   2  -7  -5   18.04    2.56
   2  -7  -5   19.03    2.61
   2   7  -5   21.03    3.39
  -4  -4  -3   21.24    3.14
  -4   4  -3   18.73    3.32
   4   4   3   23.62    3.08
   4   4   3   20.47    3.10
   4  -4   3   18.83    3.98
   4   4   3   20.20    2.66
   4   4   3   20.20    3.35
  -4   4  -3   17.22    2.68
   4  -4   3   20.82    2.56
  -4  -4  -3   23.36    2.75
   4  -4   3   18.47    3.81
   4  -4   3   18.28    3.08
  -4   4  -3   28.67    5.83
  -4   4  -3   22.56    2.74
  -1  -7  -4 1149.04   25.39
   1   7   4 1181.61   26.08
  -1   7  -4 1140.39   25.36
   1  -7   4 1183.55   25.47
   1   7   4 1111.48   23.90
  -1  -7  -4 1120.54   23.54
   1  -7   4 1159.25   26.40
  -1  -7  -4 1204.76   25.44
   1   7   4 1167.76   26.09
  -7   0   3 1226.55   29.83
  -7   0   3 1195.36   28.18
   7   0  -3 1205.06   25.47
   7   0  -3 1212.44   24.80
   7   0  -3 1239.20   28.65
  -7   0   3 1254.27   25.43
   7   0  -3 1215.09   29.37
  -1  -8  -3   86.89    4.63
  -1   8  -3   89.78    6.29
   1  -8   3   89.05    4.95
  -1   8  -3   91.61    5.30
   1  -8   3   92.85    5.18
  -1   8  -3   86.71    6.45
  -1  -8  -3   87.00    5.20
  -1  -8  -3   91.38    5.19
   1   8   3   92.22    5.57
   1   8   3   82.95    4.63
   1  -8   3   88.57    5.63
   2  -6   4  947.72   33.27
   2   6   4 1019.30   23.72
  -2   6  -4 1027.88   23.55
   2  -6   4 1050.48   22.88
  -2  -6  -4 1050.45   22.50
   2   6   4 1062.79   24.19
   2  -6   4 1011.79   24.37
  -2  -9   1 1053.42   24.70
  -2   9   1 1102.15   25.02
   2  -9  -1 1068.39   23.19
  -2  -9   1 1051.21   23.10
   2   9  -1 1080.07   24.80
  -2   9   1 1085.71   23.51
   2  -9  -1 1115.31   24.33
  -2   9   1 1082.60   26.38
   2   9  -1 1069.92   24.68
  -2   9   1 1014.38   25.86
   2   9  -1 1056.45   23.49
   2  -9  -1 1112.67   24.91
   2   9  -1 1037.69   24.52
  -2  -9   1 1061.53   23.68
  -2  -4  -5   34.29    3.43
   2   4   5   38.91    3.47
   2  -4   5   30.22    3.66
   2  -4   5   32.78    3.43
   2  -4   5   32.98    3.13
   2  -4   5   30.66    3.32
   2  -4   5   31.35    4.31
  -2   4  -5   31.21    6.10
   2  -4   5   32.95    4.11
   2   4   5   35.32    3.56
   5  -1  -7  143.54    7.47
   5   1  -7  126.79    7.02
   5   1  -7  131.92    7.18
  -5  -1   7  132.49    5.41
  -5  -1   7  129.82    8.13
  -5  -1   7  124.15    5.76
  -5   1   7  136.32    5.50
   5   1  -7  132.52    7.45
  -5   1   7  139.12    8.21
  -5  -1   7  128.06    7.38
  -5   1   7  138.49    7.86
   0   9   2   10.92    3.17
   0   9  -2   10.70    2.41
   0   9   2   10.64    2.51
   0  -9  -2   11.73    2.58
   0  -9   2   10.41    2.45
   0  -9  -2   10.88    2.30
   0  -9  -2   10.06    1.98
   0   9   2   10.27    2.17
   0  -9   2   12.67    2.40
   0   9  -2    9.74    2.32
   0   9  -2   10.52    2.62
   0   9   2   11.66    2.80
   0   9  -2   10.57    2.73
  -4  -3   7  161.04    7.05
  -4   3   7  177.92    8.93
  -4  -3   7  158.33    8.78
  -4  -3   7  165.65    6.04
  -4  -3   7  155.30    7.54
  -4   3   7  178.82    8.76
  -4   3   7  171.49    6.68
   4  -3  -7  170.69    6.27
  -4   3   7  174.81    6.60
   4  -3  -7  189.23    8.24
   4   3  -7  161.31    8.00
  -4  -3   7  158.47    8.12
   4   3  -7  155.97    7.75
   4   3  -7  156.22    7.91
   1  -3   6  132.65    7.25
   1  -3   6  132.26    7.64
  -1   3  -6  118.81    9.57
   1   3   6  134.09    6.51
   1  -3   6  133.19    6.29
  -1  -3  -6  131.19    5.96
   1   3   6  134.75    5.47
   1  -3   6  127.62    6.35
   1  -3   6  130.17    7.07
   1   3   6  133.07    6.12
  -7   1   3  231.51    7.69
   7  -1  -3  231.01    9.88
  -7  -1   3  236.88    7.85
   7   1  -3  233.79    9.79
   7   1  -3  219.14    7.31
   7   1  -3  230.05    8.39
  -7   1   3  232.19    9.69
  -7  -1   3  216.26    9.31
   7  -1  -3  230.55    7.60
   7  -1  -3  233.96   13.06
   7  -1  -3  229.25    8.14
   7  -1  -3  242.30   10.92
  -7   1   3  263.63   12.03
  -7  -1   3  218.42    9.94
   6  -2  -6  244.57    7.92
  -6  -2   6  217.33    9.63
  -6   2   6  237.70   10.34
   6  -2  -6  252.13    8.87
  -6  -2   6  205.59    7.59
   6   2  -6  211.35    8.63
  -6   2   6  242.88   11.05
   6   2  -6  216.01    9.78
  -6  -2   6  208.10    9.97
  -6   2   6  249.79    8.06
  -2   8   4  237.26    8.76
  -2  -8   4  224.78    8.97
   2   8  -4  217.21    9.18
   2   8  -4  226.41    9.40
   2  -8  -4  226.62    8.40
  -2   8   4  217.56    7.61
  -2   8   4  229.69    9.37
   2  -8  -4  226.64    8.02
  -2   8   4  225.73    9.79
   2  -8  -4  223.50    7.60
  -2  -8   4  221.28    8.54
  -2  -8   4  228.44    8.78
   2   8  -4  228.35    8.82
  -7   0   4    1.27    3.78
  -7   0   4    0.09    1.68
   7   0  -4    0.38    1.63
   7   0  -4   -0.45    2.39
   7   0  -4   -0.48    1.84
  -1  -8   4  165.11    7.40
   1  -8  -4  154.67    6.21
   1  -8  -4  159.86    6.86
  -1  -8   4  163.17    7.38
   1  -8  -4  157.49    6.70
   1   8  -4  166.47    8.03
  -1   8   4  160.99    7.12
  -1   8   4  157.82    7.39
  -1  -8   4  160.96    6.89
  -1   8   4  158.24    6.44
   5  -5   1  628.37   19.14
  -5   5  -1  618.90   17.14
  -5  -5  -1  626.83   15.30
   5   5   1  616.13   15.99
   5   5   1  634.72   17.21
   5   5   1  627.11   16.81
   5  -5   1  623.77   15.28
  -5   5  -1  580.41   21.98
   5  -5   1  595.19   18.13
  -5   5  -1  608.71   15.03
  -5   5  -1  595.04   17.80
  -1  -7   5  130.54    6.68
   1  -7  -5  131.69    6.15
   1  -7  -5  133.99    5.59
   1   7  -5  135.27    6.79
  -1   7   5  135.07    7.23
  -1   7   5  129.43    5.67
   1  -7  -5  133.35    5.97
  -1   7   5  129.96    6.57
  -1  -7   5  131.16    6.75
   1   7  -5  134.92    7.36
   1   7  -5  129.77    7.61
  -1  -7   5  130.75    6.52
  -1   7   5  130.98    6.35
   2  -9   0  849.15   19.36
   2   9   0  823.62   20.60
  -2   9   0  840.17   22.75
   2  -9   0  868.98   20.97
   2   9   0  842.39   20.77
  -2  -9   0  826.95   19.15
  -2   9   0  851.00   20.34
  -2   9   0  825.45   21.79
  -2  -9   0  830.64   20.28
   2   9   0  828.50   19.47
   2   9   0  836.35   20.74
  -2   9   0  852.96   19.44
  -6  -5   3  902.62   20.98
  -6  -5   3  936.19   22.39
  -6  -5   3  907.65   22.58
  -6  -5   3  907.05   23.15
  -6  -5   3  936.73   19.74
   6  -5  -3  918.23   20.42
   6   5  -3  898.70   21.12
   6  -5  -3  928.20   23.75
  -6   5   3  904.33   23.65
   6  -5  -3  909.12   23.20
  -6   5   3  847.87   23.55
   6   5  -3  934.02   24.48
   6   5  -3  918.86   22.91
  -6   0  -1   -0.04    1.33
  -6   0  -1   -0.01    2.40
   6   0   1    0.74    3.32
  -6   0  -1    1.04    1.89
   6   0   1    1.28    2.38
  -3   7   5  391.91   12.85
   3   7  -5  399.06   13.98
   3  -7  -5  389.33   11.67
  -3  -7   5  389.19   12.05
  -3  -7   5  402.86   12.91
   3   7  -5  407.51   13.37
  -3  -7   5  395.47   12.00
   3   7  -5  407.19   13.34
   3  -7  -5  394.48   10.89
   3   7  -5  400.74   12.55
  -3   7   5  401.13   11.20
  -3   7   5  412.29   11.92
   5  -6   0  142.59    7.93
   5   6   0  150.27    7.91
   5   6   0  146.47    7.00
   5   6   0  144.18    7.24
  -5  -6   0  142.86    7.08
   5  -6   0  142.31    6.05
  -5   6   0  149.03    6.23
  -5  -6   0  149.45    5.73
  -5  -6   0  151.50    6.41
  -5   6   0  143.46    8.27
   5   6   0  151.28    6.88
  -5   6   0  140.68   10.77
  -5   6   0  142.83    7.49
   5  -6   0  145.54    7.87
  -7  -1   4  299.21    8.94
  -7   1   4  282.38    8.71
  -7  -1   4  282.14   11.67
  -7   1   4  285.60   11.98
   7  -1  -4  281.03   11.71
  -7   1   4  279.12   10.90
   7  -1  -4  282.03    8.61
   7  -1  -4  290.51   11.08
   7  -1  -4  282.96   14.33
   7   1  -4  280.95    9.68
   7   1  -4  254.30   11.10
   7  -1  -4  274.68    9.22
   7   1  -4  281.92    8.43
   7   1  -4  295.98   11.25
  -7   0   2    0.38    1.52
  -7   0   2    0.68    2.54
   7   0  -2    0.50    2.87
   7   0  -2   -0.48    2.70
   7   0  -2    0.59    1.38
   7   0  -2    0.17    1.82
  -7   0   2    0.04    2.47
  -3   8  -1  100.41    5.26
  -3   8  -1   97.06    7.01
   3   8   1   88.95    5.20
   3   8   1   87.55    5.57
  -3   8  -1   94.52    5.41
   3  -8   1   98.25    5.11
   3  -8   1   99.07    6.09
  -3   8  -1   99.45    7.57
  -3  -8  -1   95.00    5.72
   3   8   1   91.65    5.65
  -3   8  -1   98.72    6.25
   3  -8   1   86.04    5.86
  -3  -8  -1   85.56    4.66
  -2   9   2  184.02    7.69
  -2   9   2  179.07    8.31
   2  -9  -2  176.47    6.93
  -2  -9   2  181.72    7.20
   2  -9  -2  180.05    7.57
   2   9  -2  187.96    8.19
  -2   9   2  176.86    8.58
   2   9  -2  184.10    8.29
   2   9  -2  180.96    7.58
  -2   9   2  177.03    6.92
   2   9  -2  185.41    8.36
  -2  -9   2  183.33    7.55
  -2  -9   2  183.04    8.03
   2  -9  -2  177.19    6.85
  -6  -5   2  877.40   18.79
   6   5  -2  855.23   20.59
  -6   5   2  858.38   19.35
  -6  -5   2  870.46   20.56
  -6  -5   2  886.37   23.10
   6   5  -2  901.77   23.92
  -6   5   2  872.39   22.50
  -6  -5   2  852.19   21.26
   6  -5  -2  851.53   19.03
  -6   5   2  826.91   22.73
   6  -5  -2  908.01   23.66
   6   5  -2  884.52   22.13
   6  -5  -2  858.03   23.09
  -6  -5   2  850.86   19.42
  -6   4   5  279.95   11.99
  -6  -4   5  277.37   10.23
  -6  -4   5  265.17   11.08
   6  -4  -5  280.83    8.70
  -6  -4   5  290.56    8.61
   6  -4  -5  277.87    8.95
   6   4  -5  290.81   11.89
   6   4  -5  279.27    9.81
   6  -4  -5  278.20   10.64
  -6   4   5  273.16   10.91
   6  -4  -5  272.53   10.81
  -6  -4   5  273.34   10.70
  -6  -4   5  270.84    8.95
  -6   4   5  280.06    8.65
   6  -1   1   75.66    5.43
  -6   1  -1   72.71    5.62
  -6  -1  -1   70.63    4.89
  -6   1  -1   72.34    4.97
   6   1   1   75.95    6.20
   6   1   1   69.18    5.25
   6  -1   1   72.29    5.99
   6   1   1   67.74    4.50
   6   1   1   70.86    3.91
   6  -1   1   74.85    4.24
  -6  -1  -1   70.71    4.16
  -6   1  -1   75.76    4.35
  -1   3   7   38.78    4.01
  -1  -3   7   47.29    4.51
  -1   3   7   39.25    2.92
  -1  -3   7   46.13    4.51
  -1   3   7   39.33    6.10
   1   3  -7   44.41    6.12
  -1  -3   7   44.11    4.10
  -1   3   7   39.00    3.36
  -1  -3   7   42.52    3.25
  -1  -3   7   47.32    4.07
  -1   3   7   43.04    3.64
   5   2  -7 1382.68   31.22
   5  -2  -7 1426.91   31.38
   5   2  -7 1362.81   30.71
  -5  -2   7 1373.65   33.57
  -5  -2   7 1385.95   32.00
  -5   2   7 1446.71   34.22
   5   2  -7 1392.95   31.66
  -5   2   7 1394.80   27.77
  -5  -2   7 1409.77   27.80
  -5   2   7 1399.17   32.81
  -5  -2   7 1309.16   27.31
   7  -1  -2  212.84    9.29
  -7  -1   2  205.62    9.04
   7  -1  -2  208.02    7.63
   7  -1  -2  192.95   11.70
   7   1  -2  203.69    7.79
   7   1  -2  208.86    9.22
   7  -1  -2  208.99    7.18
  -7   1   2  205.71    8.84
   7   1  -2  201.52    6.86
  -7  -1   2  202.61    7.12
  -7   1   2  216.33    7.48
  -7  -1   2  200.26    9.36
  -7   1   2  193.82    9.32
   7   1  -2  199.06    9.63
   7  -1  -2  220.79   10.27
   3   0   5 1165.47   24.75
   3   0   5 1176.96   27.30
   3   0   5 1176.32   25.62
   3   0   5 1188.27   25.74
   3   0   5 1181.33   34.11
   3   0   5 1172.19   26.57
  -3   0  -5 1179.25   25.57
   4   0   4 2806.85   56.51
   4   0   4 2694.94   62.67
  -4   0  -4 2762.20   52.76
   4   0   4 2736.97   52.66
   4   0   4 2734.10   51.72
   4   0   4 2813.54   52.02
  -4   6  -2 2538.43   47.29
  -4   6  -2 2552.08   61.47
   4  -6   2 2441.09   50.72
  -4   6  -2 2434.28   51.06
  -4   6  -2 2462.32   47.18
   4   6   2 2556.46   49.48
   4   6   2 2471.13   47.44
   4   6   2 2443.99   48.63
   4  -6   2 2480.23   46.44
   0   0   7    0.55    2.51
   0   0   7   -0.01    1.41
  -7  -2   3  650.28   18.97
   7  -2  -3  684.12   23.26
  -7   2   3  686.33   20.55
   7   2  -3  653.63   16.49
   7  -2  -3  679.64   24.13
   7  -2  -3  684.29   22.52
   7   2  -3  672.46   18.50
  -7   2   3  671.16   18.63
  -7  -2   3  680.76   15.73
  -7   2   3  690.19   16.07
   7  -2  -3  667.28   15.79
  -7  -2   3  669.09   16.01
   7  -2  -3  676.38   16.31
  -7  -2   3  670.73   18.19
   2  -6  -6  441.53   12.14
  -2   6   6  447.91   14.57
  -2   6   6  424.19   13.01
  -2  -6   6  450.60   13.44
   2   6  -6  454.69   14.95
  -2  -6   6  459.55   13.52
  -2  -6   6  438.03   13.86
  -2   6   6  442.10   11.90
   2  -6  -6  429.65   11.30
  -2   6   6  445.55   12.71
   2   6  -6  456.32   14.49
  -3  -4   7   89.40    6.82
  -3   4   7   90.38    5.17
  -3   4   7   86.80    4.70
  -3  -4   7   89.70    5.77
  -3   4   7   88.67    6.34
   3   4  -7   87.40    6.47
  -3   4   7   93.79    9.19
  -3   4   7   83.97    5.93
   3   4  -7   91.82    6.20
  -3  -4   7   91.60    6.52
  -3  -4   7   87.10    5.47
   3  -4  -7   87.07    4.65
  -4   7  -1  273.86   10.53
   4  -7   1  265.54   11.70
  -4   7  -1  268.15   12.36
  -4  -7  -1  269.94   10.08
  -4   7  -1  264.31   14.46
   4  -7   1  264.94   11.45
   4  -7   1  274.09   10.21
  -4   7  -1  257.56   11.35
   4   7   1  273.71   10.63
   4   7   1  292.61   11.45
   4   7   1  284.54   11.75
   4   7   1  270.72   11.04
  -4  -7  -1  271.10   11.08
   0   5   6  717.50   21.82
   0  -5   6  732.35   23.02
   0   5  -6  733.95   26.77
   0   5   6  691.22   20.22
   0  -5   6  723.19   21.36
   0  -5   6  755.57   24.05
   0   5   6  707.10   21.65
   0  -5   6  721.63   23.39
   0  -5   6  732.37   23.88
   0  -5   6  729.80   22.72
   0  -5  -6  738.02   21.60
   3   1   5  159.76    7.23
   3  -1   5  169.99   11.03
   3  -1   5  164.09    7.94
   3   1   5  162.43    7.82
  -3  -1  -5  164.48    7.61
  -3   1  -5  166.93    7.48
   3  -1   5  166.33    7.71
   3  -1   5  173.18    8.98
   3   1   5  170.89    8.59
   3   1   5  160.47    8.05
   3  -1   5  168.76    7.33
   3   1   5  156.09    6.91
   3   1   5  157.83   11.41
  -4   1  -4  249.20   10.03
   4   1   4  265.42   10.17
   4   1   4  369.25   17.45
   4  -1   4  250.77    9.49
   4  -1   4  245.09   11.24
   4   1   4  262.00   11.56
   4   1   4  252.62   10.42
   4  -1   4  250.79   10.52
  -4  -1  -4  266.45   10.56
   4   1   4  259.21    9.59
   4  -1   4  262.95   14.78
   4  -8  -2   41.52    4.21
  -4   8   2   39.05    3.62
  -4   8   2   38.99    3.39
   4   8  -2   33.60    3.55
  -4   8   2   40.97    5.02
   4   8  -2   37.36    4.29
   4  -8  -2   41.42    4.00
  -4  -8   2   32.84    3.43
   4   8  -2   35.43    4.00
  -4   8   2   40.33    4.82
  -4   8   2   41.38    4.35
  -4  -8   2   37.11    4.06
   3   6  -6  157.59    8.44
  -3  -6   6  159.43    7.91
  -3   6   6  162.04    6.95
   3   6  -6  151.73    8.03
  -3   6   6  167.87    8.95
  -3  -6   6  161.04    8.48
   3  -6  -6  161.89    6.75
  -3  -6   6  149.94    7.33
   3  -6  -6  169.13    7.42
   3   6  -6  157.46    8.39
  -3   6   6  163.08    8.18
  -3  -6   6  150.56    8.02
  -6  -5   4 1712.30   45.16
   6   5  -4 1725.49   47.26
   6  -5  -4 1696.63   47.56
  -6   5   4 1682.61   47.12
  -6  -5   4 1718.99   47.67
  -6  -5   4 1766.83   49.25
   6  -5  -4 1750.17   49.47
   6   5  -4 1701.81   48.00
  -6   5   4 1741.05   46.16
  -6  -5   4 1726.98   48.74
   6  -5  -4 1693.17   44.98
  -6  -5   4 1759.91   45.36
   0   1   7  245.06   13.05
   0  -1   7  245.00    9.66
   0  -1   7  243.49   10.31
   0  -1   7  248.00   11.71
   0   1   7  258.84    9.84
   0   1   7  255.83   10.14
   0   1   7  257.27    9.17
   0  -1   7  257.25   10.85
  -2   4   7  385.26   14.64
  -2  -4   7  405.11   15.43
  -2   4   7  382.32   13.50
  -2   4   7  415.06   13.41
  -2  -4   7  401.41   15.90
   2   4  -7  398.61   16.77
  -2  -4   7  398.33   14.37
  -2   4   7  382.55   13.14
  -2  -4   7  395.97   14.30
   7  -2  -4  942.68   29.22
   7  -2  -4  952.55   33.95
   7   2  -4  983.39   30.92
  -7  -2   4  965.68   26.51
   7  -2  -4  941.69   26.74
  -7  -2   4  928.80   26.19
   7  -2  -4  943.45   26.24
  -7   2   4  914.61   28.21
  -7  -2   4  797.18   25.38
  -7   2   4  919.79   29.30
  -7   2   4  942.71   26.20
  -7  -2   4  911.40   28.63
   7  -2  -4  939.42   29.36
   7   2  -4  963.77   30.09
   7   2  -4  965.70   28.41
  -3  -8   4   21.07    3.02
   3   8  -4   19.12    3.46
  -3   8   4   17.58    3.39
   3   8  -4   19.45    3.09
  -3   8   4   18.88    2.49
  -3  -8   4   18.05    3.11
  -3   8   4   17.54    3.11
   3   8  -4   18.98    3.23
  -3   8   4   18.32    2.65
   3  -8  -4   18.03    2.37
   3  -8  -4   18.41    2.65
   3   8  -4   19.05    3.31
  -3  -8   4   18.81    3.25
   1   6   5 1349.91   37.61
   1   6   5 1160.53   31.93
   1  -6   5 1321.28   36.63
   1   6   5 1288.06   35.75
  -1   6  -5 1299.32   36.68
  -1  -6  -5 1366.26   36.82
   1  -6   5 1309.83   36.98
  -1   6  -5 1290.10   40.87
  -1  -6  -5 1311.81   36.13
   1  -6   5 1340.08   37.92
   4  -8  -1  278.05   11.79
  -4   8   1  269.38   11.21
  -4  -8   1  274.39   11.24
   4   8  -1  267.63   10.83
   4   8  -1  280.34   11.49
  -4   8   1  280.16   12.07
  -4   8   1  277.11   13.39
   4  -8  -1  280.56   11.54
  -4  -8   1  266.96   10.22
   4  -8  -1  274.80   10.18
  -4   8   1  273.77   10.07
  -4   8   1  277.82   12.85
   4   8  -1  282.56   12.10
   4   8  -1  265.00   10.51
   5   7  -2    6.00    2.96
   5   7  -2    7.03    2.24
  -5   7   2    6.45    4.09
  -5  -7   2    6.01    2.93
  -5   7   2    5.51    2.64
   5  -7  -2    4.84    2.22
  -5   7   2    6.54    2.18
  -5  -7   2    9.47    2.43
  -5  -7   2    6.29    2.21
   5  -7  -2    4.20    2.44
   5  -7  -2    5.44    2.58
  -5   7   2    6.15    1.98
  -5   7   2    5.10    2.93
   0  -8   4  139.17    6.80
   0   8  -4  133.47    6.89
   0   8   4  154.59    7.65
   0  -8  -4  145.19    7.08
   0  -8   4  137.47    7.07
   0  -8  -4  151.99    6.68
   0  -8  -4  161.41    7.41
   0   8   4  142.27    7.27
   0  -8   4  129.94    7.05
   0   8  -4  129.78    7.60
   1  -9   2   78.48    4.86
   1  -9   2   78.64    4.90
   1   9   2   78.99    5.34
  -1  -9  -2   78.20    5.04
   1   9   2   76.90    5.42
   1  -9   2   79.85    5.54
  -1   9  -2   82.58    6.26
  -1   9  -2   77.26    5.01
  -1   9  -2   77.69    6.12
  -1  -9  -2   79.86    5.22
  -1  -9  -2   79.11    4.70
  -1   9  -2   80.04    5.42
   6   2   1  835.32   23.35
  -6   2  -1  863.25   27.42
  -6  -2  -1  850.02   24.28
   6  -2   1  815.36   27.44
   6   2   1  835.74   26.50
  -6   2  -1  899.55   25.52
   6  -2   1  848.65   24.12
  -6  -2  -1  842.76   25.63
  -6   2  -1  864.50   26.00
   6   2   1  839.73   25.54
   6  -2   1  866.09   26.64
   6   2   1  836.31   24.48
   6  -4   0  158.02    9.09
   6   4   0  164.44    8.29
  -6  -4   0  158.01    8.30
  -6  -4   0  167.34    7.26
  -6   4   0  164.26    7.27
   6  -4   0  157.99    9.67
  -6  -4   0  155.65    8.13
  -6  -4   0  161.54    6.77
   6  -4   0  158.36    8.43
  -6   4   0  153.76    7.99
  -6   4   0  150.12    8.51
   6  -4   0  160.44    7.07
  -6   3   6   22.16    2.68
   6  -3  -6   23.07    2.85
  -6  -3   6   26.53    2.83
   6  -3  -6   23.34    2.74
   6   3  -6   21.02    3.03
  -6   3   6   24.18    4.30
   6   3  -6   21.48    3.68
  -6  -3   6   24.25    4.11
  -6  -3   6   24.00    4.56
  -6  -3   6   22.16    3.42
   7   2  -2    8.45    1.88
   7  -2  -2    7.67    1.95
   7  -2  -2    7.61    1.80
  -7  -2   2    8.63    2.45
  -7   2   2    9.16    1.99
   7   2  -2    8.52    2.44
  -7  -2   2    8.33    1.97
   7  -2  -2    7.69    3.23
  -7  -2   2    8.91    3.02
  -7  -2   2    8.01    2.85
  -7   2   2    8.09    2.56
   7   2  -2    8.73    2.90
   7  -2  -2    8.47    2.95
   7  -2  -2    8.79    4.19
  -7   0   5 1692.49   49.47
   7   0  -5 1726.04   48.30
  -7   0   5 1750.00   45.56
   7   0  -5 1715.08   44.93
   7   0  -5 1707.23   45.86
   7   0  -5 1701.07   47.99
   5   4   2  655.29   20.16
   5   4   2  657.15   20.98
  -5   4  -2  646.87   21.82
  -5   4  -2  634.77   19.80
  -5   4  -2  643.82   19.43
   5   4   2  690.57   22.66
   5  -4   2  646.71   19.31
  -5  -4  -2  649.78   20.76
  -5  -4  -2  607.05   18.59
  -5   4  -2  640.57   20.28
   5  -4   2  627.23   21.26
   5  -4   2  647.27   22.59
  -3  -5  -4  115.48    5.77
   3   5   4  117.96    6.83
  -3   5  -4  126.79    6.69
   3  -5   4  124.64    6.14
   3  -5   4  126.20    7.92
  -3  -5  -4  117.92    6.43
   3   5   4  117.14    6.27
   3  -5   4  128.40    7.91
   3   5   4  123.29    6.86
  -2   9  -1 1369.19   40.66
  -2   9  -1 1297.48   35.16
  -2   9  -1 1364.94   37.85
  -2  -9  -1 1340.58   37.41
   2   9   1 1384.98   38.95
   2  -9   1 1332.00   36.01
  -2  -9  -1 1358.14   37.04
   2  -9   1 1309.25   35.88
   2   9   1 1380.92   38.28
  -2   9  -1 1247.20   35.12
   2   9   1 1329.95   36.42
  -2   9  -1 1328.88   39.64
  -2  -9  -1 1350.24   36.49
   6   5  -1  100.60    6.88
   6  -5  -1  111.43    7.29
  -6   5   1  103.87    7.44
   6   5  -1  101.83    6.50
  -6   5   1  108.12    5.53
  -6  -5   1  102.77    5.00
  -6  -5   1  102.41    5.48
  -6   5   1  102.48    6.57
   6  -5  -1  107.90    7.38
  -6  -5   1   95.65    6.14
  -6  -5   1  101.96    6.45
  -6  -5   1  101.01    5.84
   6  -5  -1  103.73    5.38
  -5   7   3  374.63   15.70
   5   7  -3  337.35   12.75
   5   7  -3  332.63   12.52
   5   7  -3  353.48   13.58
  -5   7   3  359.96   12.17
  -5  -7   3  338.97   12.12
  -5   7   3  359.36   12.22
  -5   7   3  370.13   14.71
   5  -7  -3  371.25   13.86
   5  -7  -3  357.21   13.88
   5   7  -3  365.95   14.87
  -5  -7   3  346.69   13.24
  -5  -7   3  339.59   12.47
  -5  -7   3  338.04   13.08
   5  -7  -3  354.08   12.00
  -5   7   3  350.34   16.72
   1  -9  -3  109.96    5.84
  -1   9   3  112.15    5.75
   1  -9  -3  112.37    5.71
   1   9  -3  115.68    6.39
  -1  -9   3  108.51    6.19
   1  -9  -3  119.31    6.38
  -1   9   3  114.99    6.67
   1   9  -3  108.57    6.89
   1   9  -3  115.64    6.98
   1   9  -3  113.98    6.69
  -1  -9   3  113.37    6.36
  -1   9   3  124.33    6.60
   1   9  -3  107.38    6.81
  -1   9   3  120.24    7.27
   5  -6  -5  572.42   19.55
   5   6  -5  593.96   20.83
  -5  -6   5  593.87   18.49
  -5   6   5  580.08   17.69
   5  -6  -5  569.81   18.47
   5   6  -5  577.92   18.96
  -5   6   5  570.60   23.80
  -5  -6   5  604.41   20.18
  -5  -6   5  546.91   18.13
   5   6  -5  614.82   20.69
  -5   6   5  589.29   17.67
  -5   6   5  574.45   20.07
  -5  -6   5  586.74   20.00
  -4   8   3  280.10   10.61
  -4  -8   3  275.67   11.26
   4   8  -3  287.69   11.83
   4   8  -3  273.97   11.04
  -4  -8   3  274.51   10.84
  -4   8   3  266.76   12.46
   4  -8  -3  266.06   11.20
  -4   8   3  268.21   12.12
   4  -8  -3  264.73   10.79
  -4  -8   3  282.52   10.72
  -4   8   3  272.19   10.09
   4   8  -3  276.44   11.96
   7  -1  -5  984.27   35.03
   7   1  -5 1044.38   29.54
   7  -1  -5 1099.88   32.56
  -7  -1   5 1083.32   29.41
  -7  -1   5 1065.13   32.10
  -7   1   5 1057.59   28.94
   7   1  -5 1089.54   33.10
  -7   1   5 1062.32   33.41
   7  -1  -5 1097.43   29.87
  -7  -1   5 1111.30   34.71
   7   1  -5 1068.56   32.37
   7   1  -5 1025.77   28.06
   7  -1  -5 1065.27   30.11
   4  -4  -7 1851.89   48.34
  -4  -4   7 1792.75   48.28
   4   4  -7 1820.00   50.35
  -4   4   7 1852.02   49.14
   4   4  -7 1890.02   52.88
  -4  -4   7 1792.30   49.49
  -4   4   7 1857.46   51.72
   4   4  -7 1827.69   52.15
  -4   4   7 1861.84   52.62
  -4   4   7 1806.86   47.68
  -4  -4   7 1867.99   52.33
   4  -4  -7 1715.17   47.67
  -4  -4   7 1774.88   51.22
  -1   6   6  816.44   23.39
   1  -6  -6  803.83   22.72
  -1   6   6  804.60   24.30
  -1  -6   6  840.31   25.55
  -1   6   6  823.82   24.35
  -1  -6   6  817.91   25.41
   1   6  -6  843.63   28.02
  -1  -6   6  831.99   24.79
   1  -6  -6  767.74   24.37
  -1   6   6  796.80   24.85
   1  -6  -6  813.84   23.85
   3   2   5 1219.13   35.41
   3  -2   5 1183.54   35.19
  -3  -2  -5 1201.20   34.21
  -3   2  -5 1206.30   33.28
   3   2   5 1217.21   34.26
   3  -2   5 1184.67   33.75
   3   2   5 1209.02   32.81
   3   2   5 1206.95   32.98
   3   2   5 1184.75   32.90
   3  -2   5 1212.80   33.26
   3  -2   5 1221.90   38.30
   4  -2   4  246.26   10.51
   4   2   4  246.78   10.32
  -4  -2  -4  251.20   10.15
  -4   2  -4  245.38    9.85
   4  -2   4  245.40    9.37
   4   2   4  252.43    9.32
   4  -2   4  239.78   13.02
   4  -2   4  228.21   10.60
   4   2   4  249.78   11.11
   4   2   4  254.60    9.90
   1   4   6  133.94    6.08
   1  -4   6  131.56    7.56
   1  -4   6  132.05    6.82
   1  -4   6  131.27    6.49
   1  -4   6  134.52    7.70
  -1   4  -6  139.84   11.14
  -1  -4  -6  136.04    6.62
   1   4   6  138.73    7.05
   1  -4   6  133.24    6.75
   1   4   6  139.21    6.81
   1  -4   6  129.08    7.51
   0   2   7  796.91   29.72
   0  -2   7  708.03   22.40
   0  -2   7  747.70   24.23
   0  -2   7  741.68   23.38
   0  -2   7  755.61   22.52
   0   2   7  793.24   22.35
   0   2   7  814.83   23.78
   0   2   7  774.91   23.07
   0  -2   7  729.08   23.79
   0   7   5  144.99    7.23
   0  -7  -5  132.45    6.31
   0  -7   5  161.63    8.10
   0  -7   5  152.72    7.63
   0   7  -5  155.58    9.10
   0   7   5  131.80    6.94
   0  -7   5  152.06    7.59
   0  -7   5  153.09    7.19
   0  -7  -5  136.56    6.05
   0   7  -5  157.93    7.75
   0  -7  -5  142.89    6.91
   0   7   5  138.57    6.43
  -2   0  -6  153.29    6.92
   2   0   6  161.22    7.73
   2   0   6  160.57   10.82
   2   0   6  154.75    7.11
   2   0   6  158.12    8.04
   2   0   6  157.47    7.16
   2   0   6  157.29    7.76
   5   0   3  256.48   11.88
   5   0   3  269.54    9.80
  -5   0  -3  265.13   10.66
   5   0   3  265.55   11.14
   5   0   3  256.07   14.91
   5   0   3  273.26   10.36
   5  -3  -7 1388.21   39.34
  -5  -3   7 1323.07   37.95
  -5  -3   7 1269.62   38.38
   5   3  -7 1362.91   39.04
   5   3  -7 1286.68   37.36
   5   3  -7 1335.13   38.47
  -5   3   7 1296.50   38.36
  -5  -3   7 1313.77   38.16
  -5   3   7 1312.64   39.19
  -5  -3   7 1327.41   35.16
   5  -3  -7 1284.51   34.90
  -5   3   7 1311.63   35.42
  -5  -3   7 1295.61   35.66
  -5  -5   6  110.72    6.02
  -5   5   6  118.56    5.73
   5   5  -6  114.51    7.02
   5   5  -6  108.08    6.35
   5  -5  -6  116.73    5.55
   5   5  -6  113.49    7.36
  -5  -5   6  113.73    6.98
  -5  -5   6  111.26    7.26
   5  -5  -6  122.93    7.15
  -5   5   6   99.35    5.38
  -5   5   6  119.59    7.93
  -2   9   3   15.40    3.32
   2   9  -3   17.25    3.04
   2   9  -3   17.84    2.99
   2  -9  -3   17.39    2.68
  -2  -9   3   16.77    2.89
  -2   9   3   18.03    2.90
  -2  -9   3   18.01    2.83
  -2  -9   3   16.57    2.67
   2  -9  -3   16.64    2.34
   2   9  -3   17.84    3.14
   2  -9  -3   17.90    2.63
  -2   9   3   17.95    3.27
  -2   9   3   17.57    2.41
   7   0  -1  118.54    6.10
   7   0  -1  121.49    7.83
  -7   0   1  122.32    7.08
  -7   0   1  120.57    5.80
   7   0  -1  121.32    5.61
   7   0  -1  122.06    7.31
   5   7  -1 1277.04   36.55
   5  -7  -1 1429.73   38.48
   5   7  -1 1412.33   39.38
   5   7  -1 1451.05   41.63
  -5   7   1 1435.91   42.13
   5   7  -1 1228.56   35.79
  -5  -7   1 1421.20   38.49
  -5   7   1 1431.81   40.40
   5  -7  -1 1460.13   41.53
  -5   7   1 1395.08   53.19
  -5   7   1 1492.14   47.93
  -5  -7   1 1418.24   39.51
   5  -7  -1 1508.59   42.54
   4   5   3  757.58   23.20
   4   5   3  783.89   24.38
  -4   5  -3  770.25   24.61
  -4   5  -3  750.13   23.48
   4   5   3  752.52   22.51
   4  -5   3  752.98   24.94
  -4  -5  -3  787.05   22.74
  -4  -5  -3  775.91   23.69
   4   5   3  746.39   22.51
  -4   5  -3  723.66   28.67
   4  -5   3  777.76   25.29
   4  -5   3  736.14   21.73
   7   3  -3  664.83   20.56
   7  -3  -3  679.88   25.49
  -7  -3   3  634.58   19.21
  -7   3   3  656.58   21.82
   7  -3  -3  650.58   19.67
   7  -3  -3  641.52   19.02
  -7  -3   3  655.83   19.08
  -7   3   3  654.95   19.43
  -7  -3   3  643.10   20.86
  -7  -3   3  640.84   21.75
   7   3  -3  655.51   22.39
   7  -3  -3  659.52   22.50
   7  -3  -3  654.49   21.67
   7   3  -3  645.08   21.29
   4  -7  -5   18.70    2.62
   4   7  -5   18.53    3.45
  -4  -7   5   18.96    2.93
  -4   7   5   19.46    2.61
   4  -7  -5   19.31    2.48
  -4   7   5   18.21    2.69
  -4  -7   5   18.47    2.88
   4   7  -5   18.24    3.33
   4  -7  -5   16.97    3.00
  -4  -7   5   24.68    3.49
   4   7  -5   18.70    3.10
  -4   7   5   17.97    3.29
   2   1   6  506.62   16.69
   2  -1   6  504.73   16.78
   2   1   6  505.79   22.28
   2   1   6  521.52   16.61
   2  -1   6  515.45   17.73
   2   1   6  501.22   17.13
   2  -1   6  493.78   15.82
   2   1   6  492.34   15.94
   2  -1   6  516.12   17.23
  -2   1  -6  530.12   16.72
  -2  -1  -6  512.42   16.32
   2  -1   6  516.52   20.70
   5  -1   3 5359.19  142.10
   5  -1   3 5257.88  133.18
   5   1   3 5692.84  112.70
  -5  -1  -3 5507.06  108.31
  -5   1  -3 5450.91  107.03
   5  -1   3 5428.31  134.61
   5   1   3 5444.00  133.99
   5   1   3 5244.23  136.56
   5  -1   3 5337.86  134.18
   5  -1   3 5697.22  113.60
  -5   1  -3 5432.84  138.96
   5   1   3 5497.31  106.01
   2   5   5  960.74   27.81
  -2  -5  -5  969.11   28.15
  -2   5  -5  972.00   35.22
   2  -5   5  971.13   29.51
   2  -5   5  981.12   27.68
   2   5   5  973.62   28.58
   2  -5   5  936.06   29.42
  -2   5  -5  966.28   28.42
  -2  -5  -5  999.97   27.80
   3  -9  -1    8.56    2.46
   3   9  -1    7.70    2.86
   3   9  -1    7.89    2.84
  -3  -9   1    7.66    2.58
  -3   9   1    9.20    2.25
  -3   9   1   10.61    2.23
  -3  -9   1    8.87    2.61
   3   9  -1    7.48    2.38
  -3  -9   1    7.62    2.37
   3  -9  -1    8.64    2.43
   3   9  -1    8.72    2.77
  -3   9   1    9.86    3.43
  -3   9   1    8.57    2.89
  -7  -1   1  376.55   12.44
  -7  -1   1  379.24   14.11
  -7  -1   1  368.84   14.64
   7   1  -1  380.94   15.35
   7  -1  -1  368.67   15.18
  -7  -1   1  369.44   13.89
   7  -1  -1  372.17   14.40
   7   1  -1  380.58   14.64
   7   1  -1  376.18   12.99
   7  -1  -1  369.26   12.74
  -7   1   1  375.35   14.19
   7   1  -1  377.21   12.32
   7  -1  -1  375.64   12.40
   7  -1  -1  352.79   17.64
  -7   1   1  390.42   12.91
   0   9  -3  796.66   24.64
   0   9   3  786.49   24.21
   0   9   3  815.43   25.94
   0  -9   3  793.44   23.94
   0  -9  -3  788.59   23.59
   0   9  -3  787.26   25.22
   0   9  -3  759.02   27.44
   0   9   3  789.59   23.13
   0  -9  -3  831.41   24.46
   0  -9   3  792.44   23.96
   0  -9  -3  788.80   23.06
   0   9   3  824.26   24.66
  -4   6   6  953.29   26.98
   4   6  -6  971.25   29.13
  -4  -6   6  964.22   27.84
   4  -6  -6  943.93   28.25
  -4   6   6  946.95   29.65
   4  -6  -6  987.21   29.66
  -4  -6   6  971.84   29.33
   4   6  -6  999.60   29.96
  -4   6   6  929.13   29.93
   4  -6  -6  967.13   26.82
   4   6  -6  999.82   30.53
  -4  -6   6  972.17   29.91
  -4  -6   6 1005.29   29.69
  -3   9   2  250.49   11.27
   3   9  -2  236.62   10.10
   3  -9  -2  264.12   10.59
  -3  -9   2  243.40   10.24
  -3   9   2  253.66   10.05
  -3   9   2  260.98    9.74
  -3  -9   2  238.82    9.68
  -3  -9   2  236.30    9.42
  -3   9   2  244.03   11.35
   3   9  -2  243.79    9.96
   3   9  -2  244.64   10.53
   3   9  -2  246.01   10.86
   3  -9  -2  246.85    9.35
  -1  -4   7  681.35   22.80
   1   4  -7  683.26   26.12
  -1  -4   7  667.16   19.91
  -1   4   7  665.78   20.41
  -1  -4   7  669.39   22.54
  -1   4   7  680.76   19.88
  -1   4   7  649.96   21.12
  -1  -4   7  674.76   21.39
  -1   4   7  646.23   19.99
  -1  -4   7  661.48   21.23
   7   3  -4  449.32   16.45
  -7   3   4  452.55   16.64
  -7   3   4  442.57   14.14
  -7  -3   4  444.77   16.02
  -7  -3   4  428.40   16.41
  -7  -3   4  419.55   15.43
  -7   3   4  422.14   16.73
   7  -3  -4  427.61   15.91
   7   3  -4  459.09   17.53
   7  -3  -4  448.48   16.88
   7   3  -4  457.68   15.40
  -7  -3   4  447.86   14.16
   7  -3  -4  443.61   14.10
  -7  -3   4  427.44   13.96
   7  -3  -4  429.25   17.96
   7  -3  -4  432.90   14.20
   7  -2  -5  241.91   10.94
   7   2  -5  244.67   11.68
  -7  -2   5  230.32    8.95
  -7  -2   5  246.82   11.98
   7  -2  -5  240.04    9.43
   7   2  -5  232.61    9.57
  -7   2   5  232.85   10.80
   7  -2  -5  237.09    8.82
   7  -2  -5  225.40   10.74
  -7  -2   5  242.15    8.79
  -7   2   5  229.49   11.56
  -7  -2   5  236.84   10.89
   7  -2  -5  242.57   13.57
   7   2  -5  235.14   10.69
  -4  -8   0 1729.37   45.78
   4   8   0 1725.61   46.85
  -4   8   0 1749.02   46.24
   4  -8   0 1750.92   47.97
  -4   8   0 1765.92   52.72
  -4  -8   0 1708.33   46.03
  -4   8   0 1752.52   46.82
  -4   8   0 1681.01   47.72
   4  -8   0 1768.51   47.02
   4  -8   0 1637.56   51.28
  -4   8   0 1617.06   46.58
   4   8   0 1778.88   49.13
   4   8   0 1719.82   46.97
  -4  -8   0 1718.42   47.27
   6  -3   1 1407.16   44.13
  -6  -3  -1 1481.05   39.32
  -6  -3  -1 1476.21   41.76
   6  -3   1 1453.11   41.56
   6  -3   1 1452.66   42.51
   6   3   1 1411.44   40.84
  -6   3  -1 1514.37   40.57
   6  -3   1 1468.89   39.10
   6   3   1 1499.92   40.93
   6   3   1 1441.20   41.39
  -6   3  -1 1456.45   41.00
  -6  -3  -1 1482.74   41.50
  -6   3  -1 1522.73   44.23
  -3   0   8    1.05    3.00
  -3   0   8    0.60    1.63
  -3   0   8    0.80    1.40
  -3   0   8    0.41    2.28
  -3   0   8    0.70    1.54
  -7  -3   2 1101.77   33.26
   7   3  -2 1075.86   30.50
   7  -3  -2 1090.70   36.41
   7  -3  -2 1107.78   33.17
  -7  -3   2 1137.52   31.06
  -7   3   2 1140.09   31.44
  -7   3   2 1067.27   34.54
  -7  -3   2 1086.62   31.56
  -7   3   2 1117.88   32.91
   7  -3  -2 1137.40   34.62
   7   3  -2 1076.29   31.85
   7  -3  -2 1110.93   30.49
   7  -3  -2 1100.03   30.68
  -7  -3   2 1056.96   29.26
   6   0  -7    0.70    1.68
  -6   0   7    1.26    1.56
  -6   0   7    1.22    3.44
   6   0  -7    0.34    2.30
  -6   0   7    1.11    2.95
  -2   8  -3 1804.87   48.87
  -2  -8  -3 1843.35   49.62
  -2   8  -3 1775.98   51.54
   2   8   3 1874.85   51.03
  -2  -8  -3 1901.98   50.35
  -2  -8  -3 1735.93   45.60
   2  -8   3 1796.09   48.12
   2  -8   3 1550.90   45.88
  -2   8  -3 1672.22   48.17
   2   8   3 1822.67   48.75
   2  -8   3 1787.82   50.10
   6  -5  -5   11.05    2.26
  -6  -5   5    8.87    3.12
   6   5  -5   11.77    3.43
   6   5  -5    9.56    3.43
  -6  -5   5    8.35    3.31
  -6  -5   5    8.48    2.73
  -6  -5   5    9.25    1.95
  -6   5   5   11.37    3.34
   6  -5  -5   12.55    3.21
   6  -5  -5   12.30    2.52
  -6   5   5   11.75    2.25
   6   5  -5    7.61    2.62
  -6  -5   5   11.01    2.62
  -6   5   5   12.51    4.08
  -5   7   4  644.90   22.32
   5  -7  -4  647.77   21.37
  -5   7   4  660.43   19.53
   5  -7  -4  661.51   21.05
   5   7  -4  604.05   19.70
  -5   7   4  648.15   21.80
  -5  -7   4  618.35   20.27
  -5   7   4  652.42   19.65
  -5  -7   4  598.19   19.83
  -5  -7   4  619.43   19.61
  -5  -7   4  594.71   18.69
  -5   7   4  640.87   24.74
   5   7  -4  625.52   21.55
   5   7  -4  638.78   21.18
   0 -10   0   54.41    4.07
   0  10   0   54.42    4.26
   0 -10   0   53.35    4.11
   0  10   0   55.81    4.53
   0 -10   0   53.54    4.38
   0  10   0   52.10    4.61
   0  10   0   52.84    4.85
  -3  -1   8   72.03    4.98
  -3   1   8   73.67    4.56
  -3   1   8   68.23    4.08
  -3  -1   8   75.54    6.06
  -3   1   8   64.92    5.44
  -3  -1   8   72.95    5.75
  -3   1   8   61.47    5.36
   3   1  -8  113.64    9.19
  -3   1   8   57.26    4.64
  -3   1   8   60.84    4.09
  -3  -1   8   74.76    4.25
   2  -2   6  157.83    8.29
   2   2   6  163.20    8.08
   2  -2   6  158.49    7.51
   2   2   6  157.12    6.52
   2  -2   6  148.33    6.88
   2   2   6  153.54    7.08
   2  -2   6  156.69    9.35
   2   2   6  151.42    6.93
   2  -2   6  158.13    7.62
  -2  -2  -6  158.67    7.25
   2   2   6  154.73   11.18
   2   2   6  165.60    7.93
  -5   2  -3    5.15    1.80
  -5   2  -3    5.40    2.93
   5  -2   3    7.20    3.83
   5  -2   3    5.29    4.26
  -5   2  -3    9.99    2.42
  -5  -2  -3    6.12    2.83
   5   2   3    6.14    2.80
   5  -2   3    5.54    2.40
   5   2   3    6.83    2.43
   5   2   3    5.43    1.55
   5   2   3    5.21    3.11
   5  -2   3    5.50    2.07
  -6  -1   7  704.36   20.24
   6   1  -7  729.09   23.61
   6  -1  -7  639.03   18.65
  -6   1   7  658.94   19.14
  -6   1   7  654.65   23.11
  -6  -1   7  715.00   23.56
  -6  -1   7  711.29   20.85
  -6  -1   7  684.18   23.53
   6  -1  -7  664.57   21.82
   6   1  -7  713.28   22.40
  -6   1   7  637.46   21.40
   7  -2  -1  110.90    6.93
  -7   2   1  117.42    5.79
   7  -2  -1  114.14    5.87
   7   2  -1   98.86    5.62
  -7  -2   1  104.55    6.08
  -7  -2   1  106.82    6.96
   7  -2  -1  110.99    7.64
   7   2  -1  107.91    6.85
  -7  -2   1  102.83    5.19
  -7   2   1  112.54    6.86
   7  -2  -1  110.74    5.48
  -7  -2   1  101.93    6.31
   7   2  -1  106.33    7.33
   7   2  -1  103.23    5.06
   7  -2  -1  112.01    9.57
  -7   2   1  101.61    6.98
  -3   7  -3   13.83    2.94
  -3   7  -3   13.96    2.54
   3  -7   3   12.23    3.27
   3  -7   3   11.51    2.90
  -3   7  -3   10.50    4.56
  -3  -7  -3   20.25    2.70
   3   7   3   16.52    3.04
   3   7   3   19.35    3.05
  -3  -7  -3   16.13    3.12
   3  -7   3   12.88    2.42
  -3  -7  -3   13.96    2.22
   3  -9   0  242.31    9.35
   3   9   0  239.63    9.75
  -3  -9   0  241.94    9.53
   3  -9   0  241.77   10.47
   3  -9   0  246.81   10.47
  -3   9   0  235.00   11.48
  -3   9   0  242.14   11.75
  -3   9   0  240.55    9.29
  -3   9   0  244.06    9.99
   3   9   0  241.02   10.20
   3   9   0  245.37   10.51
  -3  -9   0  245.45   10.36
   3   9   0  244.87   10.35
   5  -6   1  247.80   11.51
  -5   6  -1  255.04   10.77
   5   6   1  259.29   10.98
  -5  -6  -1  238.37    8.67
   5  -6   1  262.86   11.74
  -5   6  -1  262.03    9.85
  -5   6  -1  249.67   11.45
  -5   6  -1  249.73    9.49
  -5   6  -1  246.19   15.06
  -5  -6  -1  257.12    9.77
   5   6   1  246.86   10.20
   5  -6   1  251.39    9.53
   5   6   1  250.37   10.16
   3  -3   5  162.77    7.97
   3  -3   5  164.48    9.60
   3  -3   5  165.68    7.29
   3   3   5  163.29    7.90
   3  -3   5  164.36    8.81
   3   3   5  165.01    8.35
   3   3   5  159.61    7.33
  -3  -3  -5  164.24    7.66
   4   3   4  406.88   15.07
   4  -3   4  380.55   12.86
   4   3   4  404.61   13.72
   4  -3   4  405.05   17.08
   4   3   4  345.12   17.17
  -4  -3  -4  392.91   13.95
   4   3   4  388.11   14.09
   4  -3   4  384.48   14.29
   4  -3   4  433.43   17.17
  -4   3  -4  383.11   13.22
  -6  -6   3  700.10   21.57
  -6  -6   3  700.73   22.71
   6  -6  -3  706.38   23.45
  -6   6   3  699.97   24.39
  -6   6   3  695.03   22.91
  -6   6   3  618.09   25.02
  -6   6   3  681.16   20.35
  -6  -6   3  683.72   21.78
  -6  -6   3  710.75   20.08
  -6  -6   3  690.28   20.70
   6  -6  -3  702.76   20.77
   6  -6  -3  706.82   22.67
   6   6  -3  729.55   24.32
   6   6  -3  713.10   22.00
   0  -3   7  253.13   10.82
   0  -3   7  256.18    9.95
   0   3   7  256.47   10.20
   0   3   7  240.07   13.83
   0  -3   7  259.68   11.43
   0   3  -7  245.68   14.67
   0  -3  -7  274.64   10.20
   0   3   7  248.54    9.63
   0  -3   7  251.73   10.50
   0  -3   7  258.02   10.47
   0   3   7  259.64    9.28
   0  -3   7  252.40   11.01
  -4   0   8 4559.18  112.58
  -4   0   8 4497.49  116.60
   4   0  -8 4616.65  116.05
  -4   0   8 4466.36  117.48
  -4   0   8 4490.26  111.47
   3   8   2  947.70   24.03
  -3  -8  -2  896.10   22.65
   3   8   2  925.56   23.05
  -3  -8  -2  935.12   22.06
   3   8   2  916.77   22.84
   3  -8   2  851.29   29.68
  -3   8  -2  971.94   26.70
  -3   8  -2  949.90   22.93
   3   8   2  901.52   21.81
   3  -8   2  901.70   21.91
  -3  -8  -2  903.85   21.23
  -3   8  -2  937.73   28.09
   2  -7   4   72.52    5.61
   2   7   4   76.97    5.49
   2   7   4   76.59    5.30
   2  -7   4   74.98    5.57
  -2   7  -4   74.77    5.04
   2  -7   4   81.56    5.05
  -2  -7  -4   78.32    4.77
  -2  -7  -4   75.17    5.13
  -2  -7  -4   75.01    4.23
   3  -5  -7  252.49    8.19
   3   5  -7  242.24   10.51
  -3   5   7  252.61    8.39
  -3  -5   7  234.14    9.27
  -3  -5   7  242.83   10.91
  -3   5   7  255.24   10.63
  -3  -5   7  242.53   10.28
  -3   5   7  245.60    8.78
   3   5  -7  239.23   10.02
  -3   5   7  240.17    9.54
  -3  -5   7  232.27    9.07
  -6  -4   6 1369.96   30.68
   6  -4  -6 1217.02   27.46
   6  -4  -6 1238.43   30.37
  -6   4   6 1414.97   35.88
   6  -4  -6 1381.54   32.66
  -6  -4   6 1370.94   33.93
  -6  -4   6 1340.60   31.74
   6   4  -6 1415.89   34.83
   6   4  -6 1385.71   32.39
   6   4  -6 1410.28   34.39
  -6  -4   6 1396.61   33.86
   6  -6  -2   29.66    3.87
  -6   6   2   30.83    5.78
  -6  -6   2   36.54    2.82
   6   6  -2   37.15    4.14
   6   6  -2   40.18    4.01
  -6  -6   2   41.61    3.69
  -6  -6   2   37.16    4.19
  -6   6   2   29.07    3.99
   6  -6  -2   29.47    4.02
  -6   6   2   31.44    4.64
   6  -6  -2   32.21    3.22
  -6  -6   2   37.90    3.76
  -6  -6   2   34.49    4.12
   6   6  -2   35.42    4.45
  -2   0   8  576.80   17.82
  -2   0   8  555.00   14.74
  -2   0   8  557.91   16.56
  -2   0   8  579.78   14.43
  -2   0   8  574.38   17.49
  -4   8   4   29.32    4.14
  -4   8   4   33.92    3.29
   4   8  -4   34.37    4.06
   4  -8  -4   30.62    3.67
   4  -8  -4   30.13    3.15
   4   8  -4   30.52    4.10
  -4  -8   4   31.79    3.32
   4  -8  -4   31.34    2.96
  -4   8   4   28.61    2.90
   4   8  -4   34.54    3.77
  -4   8   4   31.19    4.16
   4   8  -4   32.33    3.70
  -4  -8   4   31.66    3.56
   0 -10   1   66.28    4.54
   0  10  -1   64.96    4.48
   0 -10  -1   68.13    4.56
   0 -10  -1   68.31    4.25
   0 -10   1   65.38    4.20
   0  10   1   68.39    4.74
   0  10   1   63.94    5.01
   0  10  -1   61.94    5.02
   0  10  -1   61.20    5.16
   0  10   1   74.35    5.31
   0 -10  -1   74.20    4.78
   0  10  -1   65.08    4.74
  -4   1   8  401.91   14.19
   4  -1  -8  423.64   13.71
  -4  -1   8  410.80   11.26
  -4  -1   8  403.26   14.56
  -4   1   8  410.60   14.45
   4   1  -8  394.66   17.96
  -4  -1   8  402.67   12.45
  -4   1   8  397.16   11.00
  -4  -1   8  407.07   14.88
   4   1  -8  431.81   13.85
  -2  -5   7 2084.56   46.69
  -2  -5   7 2004.52   47.34
  -2   5   7 1952.21   42.14
   2  -5  -7 2030.39   42.00
  -2   5   7 2021.27   41.51
  -2  -5   7 2125.58   45.19
  -2  -5   7 2076.61   44.45
   2   5  -7 2097.19   50.21
  -2   5   7 2065.09   46.28
  -2   5   7 2032.87   44.16
  -1  10   0  174.43    9.87
   1  10   0  200.34    8.35
  -1  10   0  192.06    8.89
  -1 -10   0  187.92    7.35
   1 -10   0  193.15    7.48
   1 -10   0  195.75    7.69
   1 -10   0  191.81    7.99
  -1 -10   0  176.35    7.54
   1  10   0  202.71    8.84
  -1 -10   0  193.65    8.08
   1  10   0  194.58    7.82
  -1  10   0  195.81    8.15
  -3   9   3   58.73    4.22
   3   9  -3   46.28    4.59
  -3   9   3   50.56    4.80
   3   9  -3   50.10    4.45
  -3  -9   3   49.55    4.22
   3  -9  -3   52.97    4.15
  -3  -9   3   49.41    4.02
   3  -9  -3   50.57    3.62
   3   9  -3   49.28    4.29
  -3   9   3   51.26    3.80
  -3   9   3   49.43    4.90
  -1  10   1  668.77   18.95
  -1  10   1  631.86   18.69
  -1 -10   1  661.75   17.08
  -1  10   1  682.15   18.25
   1  10  -1  659.43   17.28
  -1  10   1  654.17   16.65
   1 -10  -1  682.22   17.40
  -1 -10   1  634.75   17.30
   1 -10  -1  669.73   17.60
   1  10  -1  566.26   16.91
   1  10  -1  671.53   18.99
   1 -10  -1  672.45   17.90
   1  10  -1  663.32   18.16
  -2   8   5  641.08   17.24
   2  -8  -5  609.04   16.26
   2   8  -5  627.17   18.31
   2  -8  -5  605.68   15.49
  -2   8   5  617.09   17.87
  -2   8   5  616.89   15.85
  -2  -8   5  621.68   17.51
  -2  -8   5  627.29   17.13
  -2  -8   5  613.19   16.84
   2  -8  -5  625.30   16.47
   2   8  -5  646.53   18.67
  -2   1   8  333.17   12.68
  -2  -1   8  297.91   11.88
  -2   1   8  314.28   11.80
  -2  -1   8  302.39    9.84
  -2   1   8  315.53   11.96
  -2   1   8  321.79   10.27
  -2   1   8  318.35    9.38
  -2  -1   8  291.57   10.95
  -2  -1   8  300.97   11.84
  -2   1   8  314.72   10.14
  -2  -1   8  304.63    9.06
   1   8   4 4673.53  106.17
   1  -8   4 4677.12  106.97
   1   8   4 4187.77   89.50
  -1  -8  -4 4544.20  105.73
   1   8   4 4479.30   89.83
   1  -8   4 4702.19  107.26
  -1  -8  -4 4664.13  105.01
  -1  -8  -4 4546.86   91.91
  -1   8  -4 4729.55  107.88
  -6   5   0  368.68   10.99
   6  -5   0  347.32   10.55
  -6  -5   0  384.45   10.96
   6  -5   0  372.07   14.24
   6  -5   0  353.44   12.77
  -6   5   0  344.49   12.36
   6   5   0  375.01   12.69
   6   5   0  357.75   11.57
   6  -5   0  338.07   13.42
  -6  -5   0  380.31   11.33
  -6   5   0  359.37   13.55
  -3   2   8 1667.84   35.06
  -3  -2   8 1624.16   35.89
  -3   2   8 1653.98   69.12
  -3  -2   8 1680.03   39.95
  -3   2   8 1624.66   34.41
  -3   2   8 1704.04   40.97
   3   2  -8 1680.57   46.72
  -3   2   8 1660.78   38.64
  -3  -2   8 1659.32   38.80
  -3  -2   8 1692.35   34.68
  -3   2   8 1599.77   34.65
   5   7   0  308.83   10.79
  -5  -7   0  314.08   10.22
   5   7   0  309.48   10.63
   5  -7   0  309.56   11.53
  -5   7   0  295.13   15.24
  -5   7   0  299.08   11.58
   5   7   0  320.85   11.59
   5   7   0  319.67   12.11
  -5   7   0  295.65   12.38
   5  -7   0  302.29   11.91
  -5   7   0  305.84    9.88
  -5  -7   0  306.22    9.01
  -5   7   0  290.32    9.52
   5  -7   0  306.52    9.90
  -5  -7   0  302.06   10.93
   7   0  -6    0.25    2.71
   7   0  -6    0.38    1.51
   7   0  -6    1.17    1.54
  -7   0   6    1.23    3.09
   7   0  -6   -0.34    2.50
  -7   0   6    0.90    3.02
   5  -4  -7   20.90    2.62
  -5   4   7   20.33    2.62
  -5   4   7   18.54    4.11
   5   4  -7   35.74    4.20
  -5  -4   7   27.54    4.14
  -5   4   7   20.11    4.14
   5   4  -7   28.50    3.90
  -5  -4   7   26.79    4.49
  -5  -4   7   27.59    4.01
  -5   4   7   21.63    3.02
   5   4  -7   28.48    3.71
  -5  -4   7   28.61    3.18
  -5  -4   7   29.25    2.76
   7  -3  -5  907.33   26.16
   7   3  -5  883.38   21.96
  -7   3   5  870.10   23.70
   7   3  -5  901.38   24.69
   7  -3  -5  886.54   20.34
   7  -3  -5  893.69   21.33
   7  -3  -5  908.36   24.09
  -7   3   5  869.45   25.06
  -7  -3   5  836.51   23.24
  -7  -3   5  854.69   22.58
  -7  -3   5  889.21   20.17
  -7  -3   5  835.69   20.16
   7   3  -5  873.98   23.20
  -7  -3   5  885.94   23.77
   7  -3  -5  900.01   24.81
  -6  -2   7  259.90    8.23
  -6  -2   7  259.60    8.96
   6   2  -7  264.18   10.84
  -6  -2   7  259.11   10.86
  -6   2   7  245.01    8.13
   6  -2  -7  245.02   10.32
  -6   2   7  242.62   10.64
   6   2  -7  262.30    9.97
   6   2  -7  265.73   10.82
  -6   2   7  243.61   11.45
  -6  -2   7  251.19   11.24
   0   6  -6 1095.85   30.73
   0   6   6 1121.57   26.43
   0  -6   6 1146.17   27.72
   0  -6  -6 1167.33   25.91
   0  -6   6 1121.07   27.19
   0   6   6 1151.93   25.68
   0  -6  -6 1210.10   26.82
   0   6   6 1153.86   27.08
   0  -6   6 1101.95   27.18
   0  -6   6 1137.31   25.75
   5  -5   2  444.04   15.77
  -5   5  -2  435.14   15.10
   5   5   2  427.13   14.46
   5   5   2  411.29   13.09
  -5   5  -2  437.06   12.45
   5  -5   2  443.04   12.63
  -5   5  -2  439.30   13.15
   5   5   2  419.73   13.42
   5   5   2  422.16   12.97
  -5   5  -2  418.54   13.18
  -5  -5  -2  422.45   13.42
   6   6  -4  979.98   25.33
  -6  -6   4 1022.12   26.07
   6  -6  -4 1009.67   25.19
  -6  -6   4 1003.51   24.49
   6  -6  -4 1027.12   23.39
  -6  -6   4 1024.03   22.59
   6   6  -4 1014.76   25.16
  -6  -6   4  986.34   23.28
  -6   6   4 1124.96   34.90
  -6  -6   4 1020.49   25.97
   6   6  -4  997.13   26.31
  -6   6   4  936.87   26.61
   6  -6  -4 1018.76   26.43
  -6   6   4 1019.89   27.16
  -6   6   4 1040.71   23.48
  -2  -9  -2  364.85   10.96
  -2   9  -2  344.53   13.42
  -2  -9  -2  390.94   11.93
   2   9   2  380.84   12.53
  -2   9  -2  342.87   13.49
  -2   9  -2  359.37   12.19
   2   9   2  360.02   11.95
  -2  -9  -2  366.66   12.04
  -2   9  -2  356.36   11.44
   2  -9   2  343.13   10.69
   7   4  -3 1363.56   32.32
  -7  -4   3 1381.53   29.68
   7  -4  -3 1341.68   29.51
  -7   4   3 1393.52   30.26
  -7  -4   3 1381.94   32.91
   7  -4  -3 1337.95   32.46
   7   4  -3 1339.74   33.29
   7   4  -3 1353.28   30.83
  -7  -4   3 1335.38   30.94
  -7  -4   3 1335.41   33.23
   7  -4  -3 1314.44   32.12
   7  -4  -3 1395.26   36.26
  -7  -4   3 1326.57   29.31
  -7   4   3 1302.50   32.66
   7   1  -6    7.42    2.11
   7  -1  -6   10.91    4.24
  -7  -1   6   10.38    3.32
   7  -1  -6   11.84    2.33
   7   1  -6    7.21    2.92
   7  -1  -6   12.75    3.56
   7  -1  -6   15.21    3.35
  -7  -1   6    7.96    3.92
   7  -1  -6   13.79    2.39
   7   1  -6    5.97    3.27
  -7   1   6   10.96    3.83
  -7  -1   6    7.32    1.97
  -4  -5   7   44.43    4.58
  -4   5   7   44.08    4.67
   4   5  -7   46.37    4.49
   4   5  -7   43.31    4.28
  -4  -5   7   45.19    4.17
   4  -5  -7   40.86    3.21
   4   5  -7   45.30    4.29
  -4   5   7   42.27    3.65
  -4   5   7   42.37    3.22
  -4   5   7   42.63    4.64
  -4  -5   7   52.59    5.49
  -4  -5   7   44.06    3.88
  -1  -8   5 1181.89   27.64
   1   8  -5 1160.28   29.19
   1  -8  -5 1163.83   26.88
   1   8  -5 1164.72   28.78
   1  -8  -5 1125.29   25.20
  -1  -8   5 1151.59   27.82
   1   8  -5 1209.28   28.64
  -1  -8   5 1104.39   25.90
  -1  -8   5 1151.90   27.39
  -1   8   5 1165.46   26.10
  -1   8   5 1157.62   27.63
   1  -8  -5 1172.85   26.76
   4  -7   2   86.83    5.00
  -4   7  -2   89.00    5.28
  -4   7  -2   87.09    4.94
   4   7   2   84.27    5.55
  -4  -7  -2   85.71    5.46
   4   7   2   85.49    5.06
   4   7   2   82.50    5.26
  -4  -7  -2   79.48    4.08
  -4   7  -2   89.46    8.61
  -4  -7  -2   77.64    4.39
   4  -7   2   84.51    6.04
  -4   7  -2   86.87    6.11
  -4  -7  -2   78.78    4.64
  -1   5  -6 1080.16   33.51
   1  -5   6 1027.37   24.46
   1   5   6 1081.06   25.89
   1  -5   6 1082.59   27.00
   1   5   6 1024.24   23.33
   1  -5   6 1066.19   24.87
   1  -5   6 1072.93   25.97
   1  -5   6 1187.19   30.93
   1   5   6 1065.86   24.92
  -1  -5  -6 1066.33   25.18
   1  -5   6 1050.03   26.26
  -4  -2   8  654.00   15.77
  -4   2   8  692.96   16.70
  -4  -2   8  647.72   19.96
  -4  -2   8  633.44   19.33
  -4   2   8  681.40   17.21
  -4   2   8  700.11   20.37
   4   2  -8  633.32   17.84
  -4   2   8  696.21   20.42
  -4  -2   8  638.30   17.25
   4   2  -8  633.70   21.43
  -2   7   6 2835.56   60.29
   2   7  -6 2831.98   60.80
  -2  -7   6 2927.46   62.03
  -2   7   6 2831.65   57.95
  -2  -7   6 2813.78   58.26
   2   7  -6 2874.38   61.42
  -2  -7   6 2750.63   56.72
   2  -7  -6 2775.67   55.51
  -2   7   6 2827.69   58.74
   2  -7  -6 2812.51   56.61
  -2   7   6 2816.88   55.73
  -1  -9  -3   67.48    4.21
  -1   9  -3   73.04    5.35
   1   9   3   65.39    4.96
   1  -9   3   73.13    5.29
  -1  -9  -3   69.10    4.98
   1  -9   3   69.03    4.45
  -1  -9  -3   67.65    4.62
  -1   9  -3   72.09    5.96
  -1   9  -3   68.70    5.81
  -1   9  -3   73.52    4.94
   1   9   3   68.12    5.02
   1  -9   3   72.07    4.68
  -3  -8   5  411.46   12.76
   3   8  -5  410.80   13.18
  -3  -8   5  413.50   12.90
   3   8  -5  410.65   13.86
   3   8  -5  417.37   14.85
   3  -8  -5  403.18   11.63
  -3  -8   5  398.16   13.07
   3   8  -5  428.49   14.08
  -3   8   5  394.83   13.31
   3  -8  -5  384.78   12.12
  -3   8   5  403.84   11.71
  -3   8   5  407.29   12.35
   2   3   6   48.80    3.92
   2  -3   6   49.23    4.62
   2  -3   6   47.03    4.90
   2  -3   6   46.91    3.93
   2  -3   6   48.63    3.92
   2   3   6   55.02    4.24
   2  -3   6   49.84    3.76
   2   3   6   48.48    3.55
   2   3   6   46.46    3.28
  -2  -3  -6   49.80    3.88
  -5  -3  -3  227.72    8.98
   5   3   3  223.71    9.05
   5  -3   3  211.77    9.33
  -5   3  -3  220.70    8.66
  -5   3  -3  211.40    7.86
   5  -3   3  223.80   11.87
  -5   3  -3  197.41    9.29
  -5   3  -3  216.49    9.28
   5   3   3  228.49    9.95
   5  -3   3  216.25   10.18
   5  -3   3  224.89    8.10
   5   3   3  236.72    8.82
  -7  -4   4  416.78   14.00
   7   4  -4  409.42   14.81
  -7   4   4  392.06   13.80
  -7  -4   4  418.00   11.41
  -7  -4   4  402.66   14.37
  -7  -4   4  421.55   13.67
   7  -4  -4  402.84   14.82
   7   4  -4  423.56   14.30
   7   4  -4  410.12   12.93
  -7  -4   4  400.50   11.72
   7  -4  -4  395.65   12.02
   7  -4  -4  408.78   14.41
   7  -4  -4  405.11   11.64
   7  -3  -1  208.83    9.44
   7  -3  -1  214.54   12.05
   7   3  -1  216.52    9.48
   7   3  -1  209.13    8.22
  -7   3   1  207.59    7.62
   7  -3  -1  209.69   10.22
   7   3  -1  205.73   10.23
  -7   3   1  194.20    9.53
  -7  -3   1  213.30    9.59
  -7  -3   1  206.41    7.34
   7  -3  -1  209.68    7.65
  -7  -3   1  212.68    7.76
  -7  -3   1  211.80    8.44
  -7  -3   1  205.10    9.00
  -7   3   1  207.62    9.09
  -3   6  -4  132.21   10.73
   3   6   4  157.67    7.76
  -3   6  -4  138.36    6.74
   3  -6   4  134.56    7.61
   3   6   4  158.62    7.19
  -3  -6  -4  163.79    6.73
  -3   6  -4  143.65    7.21
   3  -6   4  139.44    8.09
   3  -6   4  130.65    6.09
   3   6   4  152.85    7.26
  -1  10  -1    6.55    2.82
  -1 -10  -1   13.04    2.58
   1  10   1    9.99    2.50
  -1  10  -1    7.48    2.65
  -1  10  -1    9.11    2.32
  -1 -10  -1   15.25    3.10
   1  10   1   12.07    3.06
   1 -10   1    8.74    2.20
  -1 -10  -1   11.99    2.31
   1  10   1   11.60    2.48
   1 -10   1    8.45    2.31
   1   0   7  328.58   11.06
   1   0   7  335.15   11.87
   1   0   7  337.91   10.52
   1   0   7  342.71   14.87
  -2   2   8  338.45   10.69
  -2  -2   8  338.37   12.02
  -2   2   8  340.49    9.92
  -2   2   8  333.72   10.58
  -2   2   8  336.18   13.03
   2   2  -8  307.45   16.15
  -2   2   8  339.80   12.44
  -2  -2   8  336.86   12.62
  -2  -2   8  326.52   11.45
  -2  -2   8  329.91   10.24
  -2  -2   8  339.59   12.68
  -3  -7   6  132.71    6.64
   3  -7  -6  122.31    5.90
   3   7  -6  129.71    7.30
  -3   7   6  119.41    5.51
  -3   7   6  120.15    7.30
  -3  -7   6  129.71    6.51
  -3  -7   6  131.74    7.16
   3   7  -6  133.89    7.27
  -3   7   6  118.22    6.63
   3  -7  -6  120.40    5.40
  -6   0  -2 1165.58   26.21
   6   0   2 1156.93   26.04
   6   0   2 1150.53   26.60
   6   0   2 1064.67   33.36
  -6   0  -2 1135.73   28.37
  -6   0  -2 1121.13   26.85
   6   0   2 1271.85   32.06
   6   0   2 1127.15   27.91
   6   6  -1  128.26    7.69
  -6  -6   1  123.99    6.94
   6   6  -1  128.20    7.07
  -6  -6   1  130.33    6.03
  -6  -6   1  126.08    6.84
  -6   6   1  118.06   10.00
   6  -6  -1  119.55    7.29
  -6   6   1  128.20    5.81
   6  -6  -1  122.61    5.71
   6  -6  -1  126.90    7.58
  -6   6   1  122.94    7.15
  -6   6   1  120.84    7.99
  -6  -6   1  127.05    5.36
  -6  -4  -1    2.55    1.38
   6   4   1    2.91    2.31
  -6  -4  -1    2.21    1.72
   6   4   1    2.03    2.35
   6  -4   1    2.63    2.26
   6   4   1    1.62    2.73
   6  -4   1    1.96    1.75
  -6   4  -1    1.91    1.83
  -6   4  -1    2.39    2.72
   6  -4   1    2.93    2.89
   6  -4   1    0.82    3.19
  -6   4  -1    1.87    1.68
  -6  -4  -1    2.02    2.43
  -2   9   4  112.44    7.00
  -2  -9   4  100.19    5.80
   2   9  -4  105.02    6.44
  -2   9   4  109.74    6.41
  -2   9   4  106.44    5.28
  -2   9   4  108.43    5.78
   2  -9  -4  111.71    5.76
   2  -9  -4  107.27    5.40
   2  -9  -4  106.99    5.17
   2   9  -4   78.15    5.90
   2   9  -4   98.26    5.65
  -2  -9   4  100.20    5.67
  -1 -10   2  141.48    6.38
   1 -10  -2  156.90    6.58
  -1 -10   2  148.24    6.91
   1  10  -2  132.26    7.29
  -1  10   2  164.28    8.28
   1  10  -2  137.88    6.46
  -1  10   2  162.55    7.84
  -1 -10   2  137.91    6.75
   1 -10  -2  155.34    6.73
  -1  10   2  163.66    6.79
   1  10  -2  138.46    7.35
   1  10  -2  151.26    7.50
   1 -10  -2  168.90    7.34
   1  10  -2  150.26    7.25
  -1  10   2  161.92    7.29
   7   4  -2 1868.25   44.90
   7   4  -2 1852.32   41.91
  -7  -4   2 1752.11   38.06
   7  -4  -2 1822.73   41.77
   7  -4  -2 1875.22   45.03
   7   4  -2 1796.80   39.66
  -7  -4   2 1781.67   36.73
   7  -4  -2 1858.12   38.95
  -7   4   2 1888.22   39.07
  -7  -4   2 1881.56   41.72
  -7   4   2 1886.47   44.66
  -7  -4   2 1854.06   42.48
  -7   4   2 1821.72   42.67
   7  -4  -2 1846.54   42.74
   7   0   0    0.81    2.40
   7   0   0    0.55    4.19
  -7   0   0    0.38    1.28
   7   0   0    0.87    1.38
   7   0   0    0.19    1.84
  -7   0   0    0.72    2.24
  -7   0   0    0.26    1.53
   7   0   0   -0.02    2.81
  -1   7  -5  226.89    9.06
   1  -7   5  226.46    8.48
  -1  -7  -5  235.90    8.36
   1   7   5  230.35    8.37
  -1  -7  -5  211.43    7.28
   1   7   5  242.26    9.28
   1  -7   5  221.00    9.31
  -1   7  -5  218.17   11.50
   1   7   5  235.63    9.10
  -1  -7  -5  229.64    8.71
  -1   9   4 1830.67   38.58
  -1   9   4 1835.14   41.40
  -1   9   4 1904.82   40.81
  -1  -9   4 1790.46   40.35
  -1  -9   4 1854.26   40.74
   1   9  -4 1830.88   40.82
  -1   9   4 1850.09   41.77
   1  -9  -4 1910.72   40.36
   1  -9  -4 1811.26   39.63
   1  -9  -4 1856.39   39.73
   1   1   7  190.62    7.43
   1  -1   7  200.25   10.42
   1   1   7  192.63    7.93
   1  -1   7  189.49    7.83
   1  -1   7  197.03    8.41
   1   1   7  193.21   11.57
   1  -1   7  192.73    8.40
   1   1   7  192.52    6.71
  -1  -1  -7  200.61    7.54
   6   1   2   90.91    4.51
   6  -1   2   97.25    5.20
  -6   1  -2   93.79    6.13
   6  -1   2   91.42    8.81
  -6  -1  -2   91.61    5.58
  -6   1  -2   92.82    5.57
  -6   1  -2  100.28    5.13
   6   1   2   93.76    6.50
   6  -1   2  100.89    6.33
   6   1   2   88.54    5.72
   6  -1   2   98.35    4.92
   6  -1   2  100.27    7.08
  -6  -1  -2   90.69    5.91
   6   1   2   92.45    5.14
  -6  -1  -2   94.12    4.94
  -5   0   8    0.73    1.67
  -5   0   8    1.50    3.07
   5   0  -8    0.57    2.38
  -5   0   8    0.44    2.83
  -2  10   1   90.35    5.43
   2  10  -1   86.97    5.47
   2 -10  -1   87.08    4.83
  -2  10   1   82.21    6.02
  -2  10   1   83.81    6.03
   2  10  -1   86.12    5.19
   2 -10  -1   86.02    4.76
  -2  10   1   88.42    4.96
  -2 -10   1   84.40    5.39
  -2 -10   1   82.16    4.81
  -2 -10   1   86.83    5.20
   2 -10  -1   84.96    5.21
   2  10  -1   86.06    5.73
   2  10  -1   86.09    5.55
  -1  -5   7   66.74    5.05
   1   5  -7   64.87    6.49
  -1  -5   7   63.31    5.17
  -1   5   7   58.81    4.39
  -1  -5   7   58.93    4.71
  -1  -5   7   65.83    4.84
  -1  -5   7   65.13    5.50
  -1   5   7   57.81    4.93
  -1   5   7   58.42    4.26
  -1   5   7   58.66    3.74
   7   2  -6 1126.31   29.23
   7   2  -6 1120.22   28.27
   7  -2  -6 1103.21   27.43
   7  -2  -6 1075.07   30.08
   7   2  -6 1109.69   26.32
  -7  -2   6 1120.64   28.61
   7  -2  -6 1030.33   24.24
  -7   2   6 1075.29   29.12
  -7  -2   6 1180.96   31.15
  -7   2   6 1056.37   24.32
  -7  -2   6 1124.02   24.59
   7  -2  -6 1095.16   24.34
  -7  -2   6 1076.93   24.45
  -4  -8  -1  294.32    9.66
   4  -8   1  285.24   11.71
   4  -8   1  300.91    9.68
   4   8   1  305.31   10.74
  -4  -8  -1  301.88   10.83
   4   8   1  292.24   10.52
  -4   8  -1  294.13   12.14
  -4   8  -1  296.75   11.35
  -4   8  -1  297.06   14.33
   4  -8   1  304.59   11.29
   4   8   1  304.29   11.38
   4   8   1  293.04   10.15
  -4   8  -1  304.38   10.47
   7  -1   0   70.06    8.01
  -7   1   0   70.67    5.08
  -7  -1   0   70.80    5.13
  -7   1   0   74.05    4.24
   7  -1   0   72.46    5.63
  -7  -1   0   68.82    4.61
   7   1   0   70.62    6.13
  -7   1   0   69.74    5.77
   7   1   0   64.21    4.43
   7  -1   0   72.33    4.14
   7  -1   0   72.97    6.17
   7   1   0   68.46    3.84
   7  -1   0   69.38    4.50
  -7  -1   0   71.88    4.23
   7   1   0   67.56    5.21
   5  -6  -6   62.03    4.92
  -5   6   6   62.73    5.64
   5   6  -6   63.24    5.42
   5   6  -6   62.56    4.76
   5  -6  -6   63.64    4.36
  -5  -6   6   59.23    4.27
   5  -6  -6   64.70    3.89
  -5   6   6   60.39    7.04
  -5   6   6   65.20    4.16
   5   6  -6   61.19    5.18
  -5   6   6   61.91    5.33
  -5  -6   6   60.66    5.12
  -5   6   6   63.09    3.93
  -5  -6   6   62.54    5.15
   3   9   1   37.91    4.05
  -3  -9  -1   37.27    3.27
  -3  -9  -1   37.75    4.04
  -3   9  -1   36.66    3.56
   3   9   1   37.30    3.92
  -3   9  -1   36.41    3.98
   3   9   1   36.43    4.10
  -3   9  -1   37.52    3.50
  -3   9  -1   37.76    4.98
   3  -9   1   41.35    4.23
  -3   9  -1   38.50    4.74
  -3   9  -1   40.39    3.74
   3   9   1   37.28    3.58
   3  -9   1   37.82    3.42
   3  -9   1   41.29    4.11
   0 -10   2  547.59   14.87
   0 -10  -2  531.11   14.84
   0  10  -2  549.05   16.88
   0 -10   2  541.88   15.52
   0  10  -2  578.70   16.81
   0  10   2  550.41   16.39
   0  10  -2  520.03   16.65
   0 -10  -2  549.90   14.62
   0 -10   2  549.25   15.41
   0 -10  -2  545.46   15.22
   0  10   2  494.57   13.64
   0  10  -2  537.54   15.12
   0  10   2  547.37   16.80
   0  10   2  568.14   16.00
  -3  -4  -5   10.29    2.50
  -3   4  -5   13.77    5.91
   3   4   5   10.34    2.54
   3  -4   5    9.29    2.38
   3  -4   5   11.36    3.49
   3  -4   5    9.83    3.37
   3   4   5   13.38    2.60
   3  -4   5    8.62    2.39
   3  -4   5    7.21    2.36
   3   4   5   12.85    2.90
   4   4   4  144.06    6.65
   4  -4   4  145.07    7.79
   4  -4   4  149.22    8.36
  -4   4  -4  143.21    7.26
  -4  -4  -4  144.45    6.91
  -4   4  -4  145.37    6.23
   4   4   4  139.29    6.48
   4  -4   4  144.44    6.25
  -4   4  -4  156.86    7.36
   4   4   4  145.99    7.09
   4  -4   4  151.75    8.87
   4   4   4  147.66    7.65
   4  -6   3 1094.79   25.25
   4  -6   3 1092.12   27.45
  -4   6  -3 1100.96   35.32
  -4   6  -3 1076.10   25.52
  -4  -6  -3 1132.56   25.73
   4   6   3 1127.20   27.86
   4   6   3 1077.89   25.11
   4   6   3 1109.70   26.39
   4   6   3 1063.22   25.95
   4  -6   3 1097.07   28.80
  -4   6  -3 1085.05   28.08
   0  -4   7  482.34   15.37
   0  -4  -7  516.53   14.18
   0   4   7  493.44   14.02
   0  -4   7  490.73   15.29
   0  -4   7  496.08   14.03
   0   4   7  504.86   14.58
   0  -4   7  478.34   15.39
   0   4  -7  496.51   21.25
   0  -4   7  500.94   15.06
   0   4   7  515.03   13.50
   0  -4   7  498.08   15.46
  -5   1   8   28.00    4.43
   5   1  -8   32.24    4.02
  -5  -1   8   30.69    2.89
  -5  -1   8   31.45    4.63
   5  -1  -8   29.75    4.08
  -5   1   8   28.14    4.36
   5   1  -8   29.82    4.52
  -5  -1   8   32.48    4.71
  -5   1   8   29.25    2.90
  -5  -1   8   31.27    3.07
  -5   7   5   12.19    2.25
  -5  -7   5   15.95    3.06
   5  -7  -5   12.17    2.24
   5   7  -5   16.86    3.58
  -5  -7   5   18.11    3.41
  -5   7   5   13.03    2.60
  -5   7   5   10.73    3.31
   5  -7  -5    9.33    2.59
   5   7  -5   17.41    3.52
  -5  -7   5   15.72    3.12
   5  -7  -5   11.32    2.47
   5   7  -5   16.13    3.01
  -5   7   5   10.95    3.58
  -5  -7   5   18.10    2.75
  -3   3   8  769.70   18.26
  -3   3   8  715.15   18.83
  -3   3   8  770.09   21.52
  -3  -3   8  719.36   19.11
  -3   3   8  776.79   20.82
  -3   3   8  751.76   18.57
  -3  -3   8  734.99   20.04
  -3  -3   8  726.42   20.64
  -3  -3   8  749.01   21.88
   3   3  -8  762.50   24.75
  -3   3   8  805.23   22.68
   2   6   5  195.65    8.03
  -2   6  -5  204.49    8.60
   2  -6   5  208.89    8.03
   2   6   5  201.84    8.40
  -2   6  -5  186.03   12.07
  -2  -6  -5  196.04    7.39
   2  -6   5  203.19    9.11
   2  -6   5  204.49    9.89
  -6   3   7 1080.34   28.76
   6   3  -7 1110.12   28.01
  -6   3   7 1083.06   28.58
   6   3  -7 1111.26   26.97
  -6  -3   7 1112.19   28.32
   6   3  -7 1119.28   28.70
  -6  -3   7 1078.97   25.08
  -6  -3   7 1079.82   28.67
   6  -3  -7 1108.43   27.76
  -6   3   7 1105.41   24.71
  -1  -7   6  787.87   20.53
   1   7  -6  837.55   21.61
  -1  -7   6  809.80   20.76
  -1   7   6  790.44   20.20
   1   7  -6  807.21   22.24
  -1   7   6  762.55   19.82
   1   7  -6  802.79   23.28
  -1   7   6  802.10   19.48
  -1   7   6  794.74   21.61
  -1  -7   6  825.17   21.66
   1  -7  -6  774.07   19.68
   1  -7  -6  719.95   17.33
   1  -7  -6  791.21   19.29
  -2  10   0 1035.88   23.99
   2 -10   0  927.92   22.27
  -2 -10   0 1044.17   25.61
  -2  10   0 1048.72   25.26
   2  10   0 1073.91   26.04
  -2  10   0 1051.03   27.08
  -2 -10   0 1060.00   24.36
   2  10   0 1067.36   26.47
   2  10   0 1046.41   24.54
   2 -10   0 1066.79   25.44
   2 -10   0 1061.40   24.68
  -2  10   0 1051.22   27.52
   2  10   0 1079.17   26.18
  -1   0   8   -0.21    1.60
  -1   0   8   -0.23    2.36
  -1   0   8    0.25    1.56
  -1   0   8    0.69    1.38
  -1   0   8    0.22    2.18
  -1   0   8    0.52    2.30
   5  -8  -2  129.30    7.22
   5   8  -2  132.20    6.81
   5   8  -2  128.12    7.34
  -5  -8   2  135.80    6.37
  -5  -8   2  133.01    7.15
   5   8  -2  130.93    7.02
  -5   8   2  134.33    5.97
  -5   8   2  133.12    8.35
   5  -8  -2  126.73    5.79
   5  -8  -2  133.09    6.96
  -5   8   2  133.86    9.47
  -5   8   2  132.92    7.52
  -5   8   2  132.06    6.04
  -2 -10   2  317.16   10.37
  -2  10   2  299.74   12.02
   2  10  -2  305.09   11.30
   2  10  -2  307.78   10.50
  -2  10   2  291.12    9.55
   2 -10  -2  273.84    9.21
   2 -10  -2  301.90   10.41
   2 -10  -2  293.30    9.67
   2  10  -2  314.11   11.56
  -2 -10   2  313.18   10.63
   2  10  -2  316.56   11.37
  -2  10   2  305.76   10.52
  -2 -10   2  297.90   10.63
  -2  10   2  291.93   11.35
  -1   1   8 1280.08   30.53
  -1  -1   8 1347.59   30.48
  -1   1   8 1303.05   29.16
  -1   1   8 1357.86   28.72
  -1  -1   8 1365.01   33.51
  -1  -1   8 1331.85   31.76
  -1   1   8 1296.93   28.58
  -1  -1   8 1287.56   37.04
  -1   1   8 1339.67   33.69
   1  -2   7   72.76    5.86
   1   2   7   79.09    4.63
   1  -2   7   70.86    4.86
   1   2   7   78.45    4.10
   1   2   7   78.81    7.86
   1   2   7   77.24    4.98
   1  -2   7   73.79    4.74
  -1  -2  -7   78.84    4.59
   1  -2   7   75.81    5.20
   4   9  -2  668.84   20.73
  -4   9   2  673.36   18.59
   4   9  -2  674.64   20.24
   4  -9  -2  677.94   19.93
  -4   9   2  679.10   19.45
  -4  -9   2  685.79   19.45
  -4   9   2  683.90   22.57
   4  -9  -2  662.39   20.32
  -4   9   2  660.61   21.59
   4   9  -2  658.35   19.31
  -4  -9   2  665.49   19.98
   6  -2   2  178.09    9.37
  -6   2  -2  186.94    7.61
   6  -2   2  180.58    7.26
   6   2   2  189.05    7.07
  -6  -2  -2  191.61    8.52
  -6   2  -2  183.77    8.33
   6   2   2  179.25    9.16
   6   2   2  187.84    8.66
   6  -2   2  178.42    8.75
   6  -2   2  162.48   11.05
   6   2   2  193.44    8.07
  -6   2  -2  186.81    9.04
  -6  -2  -2  189.47    7.58
  -5   8   3   34.58    4.70
  -5   8   3   37.45    3.48
   5  -8  -3   33.66    3.94
   5  -8  -3   36.22    3.97
  -5   8   3   34.72    5.34
  -5   8   3   31.81    4.03
  -5   8   3   35.39    3.25
   5   8  -3   38.74    4.26
   5   8  -3   37.21    4.02
   5   8  -3   36.71    4.61
  -5  -8   3   36.31    3.69
  -5  -8   3   39.28    3.65
   5   8  -3   39.27    4.00
  -5  -8   3   36.08    3.99
  -4   3   8   39.41    4.61
   4   3  -8   53.07    5.36
   4   3  -8   55.16    4.56
  -4  -3   8   50.83    3.50
  -4  -3   8   54.23    4.21
  -4   3   8   40.19    4.62
  -4   3   8   42.39    3.40
  -4  -3   8   53.72    5.17
  -4  -3   8   53.18    5.41
  -4   3   8   42.88    3.58
  -4  -3   8   54.00    4.91
  -6   5   6 1749.46   47.07
  -6  -5   6 1628.13   41.35
   6   5  -6 1705.48   43.31
   6  -5  -6 1798.90   46.19
   6  -5  -6 1702.85   42.24
  -6   5   6 1721.01   45.55
   6   5  -6 1703.86   43.84
  -6   5   6 1688.18   40.54
  -6  -5   6 1629.51   39.84
  -6  -5   6 1680.38   43.16
  -6  -5   6 1786.59   42.20
  -6  -5   6 1663.40   44.40
   6   5  -6 1738.42   45.24
  -7   2   0   79.00    4.56
   7  -2   0   80.11    4.62
   7   2   0   85.02    5.87
   7  -2   0   74.84    5.56
   7  -2   0   77.65    4.75
   7   2   0   84.96    4.42
  -7  -2   0   87.01    4.72
  -7  -2   0   82.83    5.67
   7   2   0   90.75    7.03
   7  -2   0   80.15    8.40
  -7  -2   0   84.54    5.07
   7  -2   0   78.70    6.45
  -7   2   0   79.08    5.53
  -7  -2   0   80.42    5.99
  -7   2   0   79.29    6.13
   3   9  -4 1791.39   44.95
   3   9  -4 1826.68   47.21
  -3   9   4 1884.31   45.96
  -3  -9   4 1816.53   46.13
   3   9  -4 1849.91   46.89
  -3   9   4 1833.16   48.58
   3   9  -4 1827.02   46.25
   3  -9  -4 1789.77   43.97
  -3  -9   4 1834.94   44.74
   3  -9  -4 1778.47   43.11
  -3   9   4 1810.71   43.93
  -3  -9   4 1640.42   43.30
  -3   9   4 1832.09   46.60
  -7  -4   5  987.31   28.69
   7   4  -5 1019.36   27.25
   7  -4  -5  999.44   28.77
   7   4  -5  940.50   27.59
  -7  -4   5  999.25   28.21
  -7   4   5 1002.64   25.68
  -7  -4   5 1005.07   27.91
   7   4  -5 1073.93   31.00
   7  -4  -5 1000.53   27.32
  -7  -4   5 1049.91   26.28
  -7  -4   5 1040.73   26.76
   7  -4  -5  975.22   28.03
  -7   4   5  988.08   30.20
  -7   4   5  990.96   28.85
  -6  -6   5 1229.73   32.55
  -6  -6   5 1184.41   32.50
   6   6  -5 1267.44   34.05
  -6  -6   5 1179.26   30.18
  -6  -6   5 1239.39   33.25
   6   6  -5 1216.78   34.18
  -6   6   5 1235.11   30.83
   6  -6  -5 1172.13   31.14
   6  -6  -5 1052.29   28.44
   6  -6  -5 1176.32   31.95
  -6   6   5 1205.42   29.99
  -6   6   5 1173.68   32.46
   6   6  -5 1217.03   32.08
  -6  -6   5 1232.36   30.05
  -2   3   8  415.79   16.89
  -2  -3   8  460.84   16.27
   2   3  -8  448.12   19.89
  -2   3   8  394.48   12.98
  -2  -3   8  459.87   15.23
  -2   3   8  432.00   13.77
  -2   3   8  422.14   12.61
  -2  -3   8  458.83   15.28
  -2  -3   8  474.64   16.77
  -2   3   8  426.90   15.12
  -2  -3   8  454.07   13.76
   0   8  -5  461.17   17.00
   0   8  -5  466.90   16.10
   0  -8   5  479.37   15.63
   0  -8  -5  494.51   14.91
   0  -8   5  489.86   15.60
   0   8  -5  484.46   15.46
   0  -8  -5  481.47   15.05
   0   8   5  475.29   14.58
   0  -8  -5  489.92   14.49
   0   8   5  496.22   15.53
   0   8   5  497.51   15.92
   0  -8   5  470.84   15.34
  -4   9   1 1242.91   35.27
   4  -9  -1 1234.47   31.10
  -4   9   1 1253.97   32.24
   4  -9  -1 1275.97   33.54
  -4   9   1 1234.39   33.93
  -4  -9   1 1220.26   31.33
  -4  -9   1 1231.51   32.87
  -4  -9   1 1220.32   31.04
   4   9  -1 1297.15   34.09
   4  -9  -1 1215.38   32.53
  -4   9   1 1240.92   35.60
  -4   9   1 1221.43   30.49
   4   9  -1 1241.64   33.31
   4   9  -1 1261.37   34.13
   4   9  -1 1235.11   32.23
  -4  -7   6  392.05   13.44
   4   7  -6  385.97   14.00
  -4  -7   6  394.98   14.30
   4   7  -6  387.63   14.57
  -4   7   6  378.79   14.42
  -4   7   6  405.12   13.01
  -4   7   6  396.24   14.91
  -4   7   6  395.19   12.35
   4  -7  -6  385.64   11.86
  -4  -7   6  388.95   13.96
   4   7  -6  393.90   14.24
  -4  -7   6  376.37   12.68
   4  -7  -6  396.00   13.00
   0  -9  -4   45.96    3.96
   0  -9   4   44.42    3.88
   0   9  -4   44.63    4.18
   0  -9  -4   44.55    3.76
   0   9   4   44.70    3.66
   0   9  -4   46.28    4.54
   0   9   4   45.62    4.59
   0  -9   4   43.09    4.27
   0   9   4   45.21    4.22
   0  -9   4   43.07    3.84
   0   9   4   45.95    4.24
   0  -9  -4   46.18    3.85
  -5   2   8 5438.31  124.02
  -5  -2   8 5691.72  124.64
  -5  -2   8 5431.87  121.09
   5   2  -8 5058.65  118.29
  -5   2   8 5547.33  128.07
  -5  -2   8 5560.67  131.06
  -5  -2   8 5409.90  128.65
   5  -2  -8 5769.48  131.23
   5   2  -8 5528.57  126.78
  -5   2   8 5520.45  128.89
  -5  -8   1  356.18   11.99
   5  -8  -1  368.71   13.85
  -5   8   1  364.90   14.71
  -5   8   1  379.57   17.49
   5  -8  -1  370.89   11.92
  -5   8   1  384.35   12.28
  -5   8   1  379.55   12.36
   5  -8  -1  389.77   13.91
   5   8  -1  349.72   12.41
   5   8  -1  377.17   14.12
  -5   8   1  382.71   14.18
   5   8  -1  368.50   12.87
  -5  -8   1  358.81   13.13
  -4   8   5  421.99   15.39
  -4   8   5  453.51   14.20
   4  -8  -5  427.34   13.92
  -4   8   5  440.97   13.38
   4  -8  -5  455.19   13.64
   4   8  -5  444.65   15.23
  -4  -8   5  442.04   14.16
   4   8  -5  439.15   16.30
   4   8  -5  443.89   14.80
  -4  -8   5  432.27   14.76
   4   8  -5  461.56   15.93
  -4   8   5  400.24   15.22
  -3   6   7 2036.61   51.82
   3  -6  -7 1924.32   45.28
  -3   6   7 1979.82   46.68
  -3   6   7 1958.83   47.30
  -3   6   7 1939.66   48.03
  -3  -6   7 1883.18   47.22
   3   6  -7 1949.24   49.27
   3  -6  -7 1932.85   47.04
  -3  -6   7 1912.17   47.26
  -3  -6   7 1833.29   45.29
  -3  -6   7 1908.84   47.91
   3   6  -7 1866.01   49.15
   7  -3  -6   16.08    3.11
  -7   3   6   16.45    4.30
   7   3  -6   23.41    3.86
  -7  -3   6   23.66    4.27
  -7   3   6   16.31    3.66
   7   3  -6   23.71    3.00
   7  -3  -6   14.32    2.28
  -7  -3   6   25.24    2.71
   7  -3  -6   17.75    2.46
  -7  -3   6   23.56    2.65
  -7   3   6   17.48    2.49
  -7  -3   6   23.80    3.61
  -7  -3   6   20.86    4.15
   2  -4   6   16.72    3.12
  -2   4  -6   15.97    5.59
   2  -4   6   15.33    3.31
  -2  -4  -6   19.68    2.92
   2  -4   6   15.56    2.88
   2   4   6   18.70    3.08
   2  -4   6   16.11    2.72
   2  -4   6   16.35    2.60
   2   4   6   19.12    2.80
   2  -4   6   16.82    2.65
  -5   4  -3  355.41   11.65
   5  -4   3  374.02   15.46
   5  -4   3  345.18   11.29
   5   4   3  354.33   13.34
   5   4   3  331.39   12.12
  -5  -4  -3  343.29   12.23
   5   4   3  339.73   11.83
  -5   4  -3  345.31   12.06
  -5   4  -3  342.81   12.87
   5  -4   3  351.31   14.14
   5  -4   3  326.43   14.99
  -5   4  -3  338.56   12.06
   5   5  -7  980.01   28.25
  -5   5   7  960.99   24.55
  -5  -5   7  971.43   28.92
   5  -5  -7  983.29   25.17
  -5  -5   7  968.39   26.79
  -5  -5   7  975.85   27.76
  -5  -5   7  950.08   25.28
  -5   5   7  977.83   28.83
   5   5  -7  991.09   27.90
   5   5  -7  991.56   27.95
   4  -9  -3  122.42    6.80
  -4   9   3  132.49    8.16
   4  -9  -3  127.02    5.90
   4   9  -3  130.58    7.09
  -4  -9   3  130.65    7.00
  -4  -9   3  130.99    6.46
   4   9  -3  126.20    6.58
   4   9  -3  126.56    7.34
  -4   9   3  133.76    6.45
   4  -9  -3  131.79    6.72
  -4   9   3  134.47    6.21
  -4   9   3  129.66    7.82
  -7  -4   1  190.04    7.31
  -7   4   1  198.15    7.73
  -7  -4   1  182.09    7.93
  -7   4   1  194.71    9.99
   7  -4  -1  196.84   10.78
   7  -4  -1  197.40    9.32
  -7  -4   1  193.97    9.33
  -7  -4   1  175.47    8.28
   7  -4  -1  198.30   10.18
   7   4  -1  184.80    8.16
   7  -4  -1  187.29    7.40
  -7   4   1  189.12    8.93
   7   4  -1  183.80    8.79
  -7  -4   1  187.13    7.57
  -1  -2   8   73.93    5.27
  -1  -2   8   76.13    5.58
  -1   2   8   70.60    4.44
  -1   2   8   73.42    4.02
  -1   2   8   67.80    6.40
  -1  -2   8   73.56    5.73
  -1   2   8   69.36    4.59
  -1  -2   8   73.34    4.61
  -1   2   8   68.58    5.32
  -1  -2   8   73.98    5.40
  -7   5   3   40.19    4.77
  -7   5   3   41.31    3.63
   7  -5  -3   39.31    4.82
  -7   5   3   37.96    5.28
   7   5  -3   38.72    4.10
   7   5  -3   38.87    5.02
   7  -5  -3   39.54    3.55
  -7  -5   3   39.05    4.69
   7  -5  -3   39.91    5.06
  -7  -5   3   38.51    4.36
  -7  -5   3   37.29    3.52
  -7  -5   3   41.61    4.14
  -7  -5   3   41.39    3.28
   7   5  -3   35.86    4.51
  -1 -10  -2 3612.20   82.99
  -1  10  -2 3587.20   87.21
   1  10   2 3669.28   86.37
  -1  10  -2 3445.42   79.36
   1 -10   2 3526.56   80.71
   1 -10   2 3112.10   74.17
  -1 -10  -2 3788.76   86.82
  -1  10  -2 3578.45   84.20
  -1  10  -2 3578.86   87.00
  -1 -10  -2 3586.72   83.47
   1  10   2 3687.53   85.89
  -2  -6   7  998.83   27.00
  -2   6   7  974.79   25.96
   2  -6  -7  935.05   24.47
  -2   6   7  902.63   25.36
  -2   6   7  951.82   27.07
  -2  -6   7  956.10   26.25
  -2   6   7  930.04   23.94
   2  -6  -7  958.43   24.83
  -2  -6   7  986.57   27.70
   2   6  -7  980.46   29.52
  -5   7  -1 1897.40   50.80
  -5  -7  -1 1765.52   41.50
   5  -7   1 1703.46   45.06
   5  -7   1 1769.28   42.99
   5   7   1 1821.55   45.15
   5   7   1 1827.76   45.74
   5  -7   1 1799.64   45.99
  -5   7  -1 1733.11   51.38
  -5  -7  -1 1816.72   43.64
  -5   7  -1 1864.30   44.40
  -5  -7  -1 1799.85   45.23
  -5   7  -1 1805.45   43.90
   5   7   1 1790.02   44.30
  -5  -7  -1 1816.04   43.52
   5   7   1 1852.98   47.08
  -5   7  -1 1728.12   43.59
  -6   7   3  231.71    8.63
   6  -7  -3  226.93    8.43
  -6   7   3  224.26   10.24
  -6  -7   3  213.17    9.48
   6  -7  -3  227.23   10.43
  -6   7   3  231.46    8.72
  -6  -7   3  212.99    8.89
   6   7  -3  245.71   11.81
   6  -7  -3  235.16   10.02
  -6   7   3  221.22   11.06
  -6  -7   3  211.36    7.51
  -6  -7   3  199.93    8.10
  -6   7   3  219.36   13.74
  -6  -7   3  213.17    9.52
   6   7  -3  206.36    8.95
  -2 -10  -1  210.65    8.15
  -2 -10  -1  218.76    8.75
   2 -10   1  210.23    8.17
  -2  10  -1  208.64   10.30
  -2  10  -1  207.66    8.61
   2  10   1  209.91    8.59
   2  10   1  212.75    9.09
  -2  10  -1  201.75    9.85
  -2 -10  -1  205.84    8.72
  -2  10  -1  208.60    8.91
   2  10   1  213.17    9.29
   2 -10   1  215.34    9.11
   1  10  -3   32.68    3.76
  -1 -10   3   36.92    3.68
  -1  10   3   33.03    4.08
   1  10  -3   38.00    3.72
  -1 -10   3   34.68    3.40
  -1 -10   3   37.32    3.68
   1  10  -3   33.94    3.85
   1  10  -3   29.91    3.68
  -1  10   3   31.19    3.71
   1  10  -3   36.99    4.09
   1 -10  -3   32.76    3.49
   1 -10  -3   30.94    3.22
   1 -10  -3   32.05    3.04
  -1  10   3   31.01    3.01
  -1  10   3   33.37    3.59
  -6   6   0  528.81   15.46
   6  -6   0  528.00   15.47
   6  -6   0  539.38   18.31
   6  -6   0  530.70   18.29
  -6   6   0  706.24   26.14
  -6   6   0  553.97   19.54
  -6   6   0  522.95   17.01
   6   6   0  511.13   17.37
   6   6   0  508.51   16.37
   6   6   0  517.00   16.28
  -6  -6   0  516.46   15.54
  -6  -6   0  517.41   14.76
  -7  -5   4  790.68   24.29
   7   5  -4  773.69   24.12
   7  -5  -4  803.27   24.33
  -7  -5   4  777.68   23.46
  -7   5   4  786.57   24.14
  -7  -5   4  796.38   20.64
   7  -5  -4  806.21   24.48
   7   5  -4  776.97   22.25
   7   5  -4  790.38   23.38
  -7  -5   4  769.78   20.80
   7  -5  -4  785.48   20.93
  -7  -5   4  770.02   22.11
  -6  -7   2 1509.46   36.17
   6  -7  -2 1456.73   38.45
   6   7  -2 1505.26   41.04
  -6  -7   2 1500.03   38.88
   6  -7  -2 1424.28   35.12
  -6  -7   2 1494.60   38.26
  -6   7   2 1467.51   39.54
  -6   7   2 1478.34   36.03
  -6   7   2 1438.32   39.36
  -6  -7   2 1500.53   36.74
   6   7  -2 1407.65   36.55
   6  -7  -2 1454.37   38.62
  -6   7   2 1397.74   44.82
   5  -6   2  315.37   13.20
  -5   6  -2  314.17   11.32
  -5   6  -2  318.24   10.76
  -5   6  -2  319.84   10.71
  -5   6  -2  299.52   12.26
   5   6   2  299.74   11.43
  -5   6  -2  298.12   10.96
  -5   6  -2  288.78   15.89
   5   6   2  298.23   11.00
   5  -6   2  311.72   10.59
   5   6   2  306.05   11.02
   5  -8  -4  454.03   14.78
  -5   8   4  467.58   14.05
  -5   8   4  478.17   14.63
  -5   8   4  463.04   16.92
   5  -8  -4  468.20   15.77
   5   8  -4  452.25   16.44
   5   8  -4  435.44   14.81
   5   8  -4  441.14   14.68
  -5  -8   4  439.37   13.90
  -5  -8   4  447.16   14.54
   5   8  -4  449.45   15.68
  -5  -8   4  452.12   15.38
  -5   8   4  468.05   16.42
  -5   8   4  460.53   18.40
  -1  -3  -7  163.95    7.14
   1  -3   7  168.22    8.33
   1   3   7  154.02    6.96
   1  -3   7  157.96    7.30
   1   3   7  162.48    7.48
   1   3   7  159.19    6.53
   1  -3   7  178.49    8.17
   1   3   7  169.43   11.46
   1  -3   7  166.64    8.66
   1  -3   7  170.07    8.63
   6   3   2  514.49   15.81
   6  -3   2  524.96   15.30
  -6   3  -2  525.96   17.62
  -6   3  -2  510.88   16.31
   6  -3   2  514.90   18.12
   6   3   2  498.71   16.95
  -6   3  -2  527.50   15.48
   6   3   2  504.42   16.47
  -6   3  -2  508.03   16.36
  -6  -3  -2  521.21   16.52
   6  -3   2  528.34   17.51
  -6  -5  -1   13.44    2.86
   6   5   1   12.31    2.69
   6  -5   1   16.53    3.01
   6  -5   1   16.20    3.78
  -6   5  -1   13.27    3.19
  -6  -5  -1    7.19    1.64
   6  -5   1   15.22    2.39
  -6  -5  -1   12.63    2.56
   6   5   1   15.79    3.69
  -6   5  -1   15.59    2.53
   6   5   1   14.40    3.32
   6  -5   1   17.75    4.04
  -6   5  -1   14.20    2.67
  -8   0   4  223.13    9.98
   8   0  -4  228.89   10.29
  -8   0   4  223.48   11.02
  -8   0   4  228.54    8.29
   8   0  -4  223.95    8.75
   8   0  -4  223.53    8.06
   4   0   5    0.88    2.66
   4   0   5    0.32    1.42
   4   0   5    1.03    4.68
   4   0   5    0.30    1.87
   4   0   5    0.56    1.96
  -4   0  -5    0.25    1.84
  -3  -4   8   98.01    7.00
  -3   4   8  109.91    5.35
  -3   4   8  105.20    5.56
  -3  -4   8   99.27    6.59
   3   4  -8  106.21    7.78
  -3   4   8   99.23    6.31
  -3  -4   8   94.98    5.57
  -3  -4   8   95.77    5.95
  -3   4   8  109.74    6.96
  -7  -5   2    3.03    1.51
  -7   5   2    3.08    3.72
   7  -5  -2    3.95    2.91
  -7  -5   2    1.96    2.09
  -7  -5   2    2.41    2.02
  -7  -5   2    3.07    2.75
   7   5  -2    3.02    3.31
   7   5  -2    3.74    2.55
   7   5  -2    2.81    3.60
  -7  -5   2    1.97    3.10
   7  -5  -2    4.39    2.06
  -7   5   2    3.75    2.78
   7  -5  -2    3.12    3.40
  -7   5   2    5.02    2.18
  -7   3   0  442.10   15.11
  -7  -3   0  405.30   14.74
  -7  -3   0  395.77   13.77
   7   3   0  393.71   13.97
   7  -3   0  403.89   16.71
   7  -3   0  436.97   18.36
   7  -3   0  422.33   12.84
   7  -3   0  424.42   16.00
  -7  -3   0  397.61   12.24
  -7   3   0  414.54   15.30
  -7   3   0  425.57   13.09
   7   3   0  426.26   15.90
  -6  -4   7 2014.47   48.16
  -6   4   7 2095.54   54.05
  -6   4   7 2084.93   48.62
   6   4  -7 2127.77   54.09
  -6  -4   7 2298.21   59.76
  -6  -4   7 2058.17   51.45
   6   4  -7 2089.74   52.55
   6   4  -7 2016.09   50.48
  -2  10   3   80.66    6.10
  -2  10   3   80.53    4.74
   2  10  -3   75.99    5.31
  -2 -10   3   77.88    4.83
   2  10  -3   75.67    5.62
   2 -10  -3   77.82    4.76
  -2  10   3   81.58    5.20
  -2 -10   3   78.38    5.19
   2  10  -3   78.38    5.07
   2 -10  -3   81.01    5.18
   2  10  -3   67.61    5.27
  -2 -10   3   76.28    5.01
  -2  10   3   79.76    5.61
   2 -10  -3   78.17    4.65
  -8   0   3    0.03    2.42
   8   0  -3    0.51    1.55
  -8   0   3    0.76    1.45
   8   0  -3   -0.50    1.88
  -8   0   3    0.71    3.11
   8   0  -3    0.35    2.91
   8   0  -3    0.61    2.41
  -3  -8  -3  125.02    5.74
   3   8   3  144.19    7.17
   3  -8   3  133.23    7.29
  -3   8  -3  134.75    6.72
  -3  -8  -3  149.87    6.84
   3   8   3  137.21    6.64
  -3   8  -3  130.79    7.55
   3   8   3  140.09    7.28
  -3   8  -3  138.29    9.95
   3  -8   3  117.81    8.67
  -3  -8  -3  150.49    7.33
   3  -8   3  140.14    6.58
   3   8   3  140.37    7.16
  -4   6   7  147.07    8.76
  -4  -6   7  175.78    8.10
  -4  -6   7  167.82    7.66
   4   6  -7  164.23    8.43
  -4  -6   7  165.74    8.31
   4  -6  -7  157.31    6.51
  -4   6   7  158.57    8.83
  -4   6   7  159.05    6.62
   4   6  -7  175.11    8.77
   4   6  -7  170.24    8.48
  -4  -6   7  156.55    8.34
  -4   9   0 1238.01   36.63
   4   9   0 1222.52   32.41
   4   9   0 1260.67   33.87
   4   9   0 1232.23   31.97
   4  -9   0 1194.56   30.40
  -4   9   0 1249.85   35.61
  -4   9   0 1177.94   30.04
  -4   9   0 1197.23   32.91
   4   9   0 1209.82   32.13
  -4  -9   0 1225.90   32.30
  -4  -9   0 1185.76   30.10
  -4  -9   0 1181.68   30.19
  -4   9   0 1208.19   31.16
   4  -9   0 1183.16   32.22
   4  -9   0 1276.21   33.73
  -1   6  -6  267.71   14.28
   1  -6   6  271.30   10.98
   1   6   6  222.40    9.03
   1   6   6  243.35    9.70
   1  -6   6  263.69   10.14
  -1  -6  -6  211.67    8.59
   1  -6   6  273.42   10.02
  -1  -6  -6  227.38    8.52
  -7   0   7  687.69   18.53
   7   0  -7  720.91   21.94
   7   0  -7  726.49   20.96
   7   0  -7  741.48   22.51
  -7   0   7  697.13   22.88
  -7   0   7  704.34   22.88
   5   3  -8 2309.65   56.60
   5  -3  -8 2237.94   52.59
  -5   3   8 2292.74   53.21
  -5  -3   8 2210.77   54.35
  -5   3   8 2316.80   58.42
  -5  -3   8 2204.30   55.30
  -5   3   8 2333.64   54.27
   5  -3  -8 2385.56   57.89
  -5   3   8 2295.63   58.01
  -5  -3   8 2186.87   56.43
  -5  -3   8 2265.04   52.25
   5   3  -8 2257.72   56.06
   5   3  -8 2152.36   53.97
  -5  -3   8 2112.98   50.55
  -2   8  -4 2082.02   56.16
   2   8   4 2302.34   55.22
  -2   8  -4 2205.21   53.72
   2  -8   4 2175.59   53.24
  -2  -8  -4 2242.30   54.32
   2   8   4 2242.73   54.05
  -2  -8  -4 2370.15   55.66
  -2  -8  -4 2220.18   52.93
   2  -8   4 2150.54   51.24
  -8  -1   4  443.09   16.16
  -8  -1   4  466.54   13.72
  -8   1   4  453.10   13.44
   8  -1  -4  414.42   19.01
   8   1  -4  454.02   13.28
   8  -1  -4  444.02   15.61
   8   1  -4  459.02   15.89
   8  -1  -4  456.53   13.44
   8  -1  -4  449.08   16.67
   8  -1  -4  447.08   14.00
   8   1  -4  455.77   14.30
  -8  -1   4  438.36   15.23
  -8   1   4  491.21   18.55
  -8   1   4  435.77   15.56
   4  -1   5    1.10    3.95
  -4  -1  -5    1.41    1.95
   4   1   5    1.31    2.06
   4  -1   5    1.85    2.07
   4   1   5    0.54    4.33
   4   1   5    2.44    2.03
   4  -1   5    2.72    1.84
   4   1   5    2.07    1.42
   4  -1   5    1.56    1.71
   4   1   5    1.51    2.53
   4  -1   5    1.71    2.81
  -4   1  -5    1.18    1.79
   3  10  -1  747.04   22.05
  -3 -10   1  756.17   20.81
  -3  10   1  740.95   23.22
   3  10  -1  752.30   21.20
   3 -10  -1  779.42   22.12
  -3  10   1  756.34   23.54
  -3  10   1  765.07   22.23
  -3  10   1  760.10   20.94
  -3 -10   1  757.41   21.67
   3  10  -1  788.44   22.66
   3  10  -1  779.67   22.77
  -3 -10   1  746.92   20.98
   0   7  -6  114.86    8.18
   0   7  -6  115.01    6.55
   0  -7   6  109.00    6.20
   0   7   6  105.64    5.89
   0  -7  -6   92.68    4.62
   0  -7  -6  112.29    5.57
   0   7   6  112.99    6.25
   0  -7  -6  110.65    5.92
   0  -7   6  110.68    5.94
   0  -7   6  111.97    6.21
   0   7   6  108.40    6.01
   0  -7   6  116.11    6.59
  -8  -1   3   20.72    2.56
   8  -1  -3   20.82    3.55
   8  -1  -3   21.78    5.74
  -8   1   3   21.78    2.60
  -8  -1   3   20.39    3.48
   8   1  -3   20.82    2.97
   8   1  -3   21.53    2.44
   8  -1  -3   21.96    4.25
  -8   1   3   21.48    4.21
   8   1  -3   18.71    4.30
   8  -1  -3   22.33    3.02
   8  -1  -3   22.75    2.64
  -8  -1   3   19.36    3.83
  -8   1   3   20.94    3.45
   8   1  -3   21.77    4.00
   3   5   5  358.08   12.57
  -3  -5  -5  367.01   12.56
   3   5   5  362.73   13.04
   3   5   5  338.23   11.81
  -3   5  -5  381.16   13.36
   3  -5   5  372.03   14.12
   3  -5   5  345.18   13.73
   3  -5   5  370.32   12.05
  -4  -5  -4   19.43    2.65
   4  -5   4   23.16    3.97
   4   5   4   16.98    3.07
  -4   5  -4   22.41    3.34
   4  -5   4   23.29    2.82
  -4  -5  -4   20.93    3.16
   4   5   4   26.88    3.77
   4  -5   4   26.38    4.11
  -4   5  -4   25.74    5.78
   4   5   4   21.12    3.30
  -4   5  -4   24.83    3.15
  -2   9  -3 3552.80   83.77
  -2   9  -3 3567.31   88.18
   2  -9   3 3658.39   84.93
   2   9   3 3760.18   87.43
   2  -9   3 3528.76   81.58
  -2  -9  -3 3773.87   85.76
  -2   9  -3 3589.56   82.75
  -2  -9  -3 3510.56   80.56
  -2  -9  -3 3727.58   87.68
   6   7  -4   89.79    6.65
  -6  -7   4   85.35    6.03
   6   7  -4   92.29    6.68
   6  -7  -4   92.88    5.10
   6   7  -4   86.36    5.73
   6  -7  -4   94.35    6.49
  -6   7   4   96.23    7.29
  -6   7   4   96.93    5.27
  -6   7   4  100.02    6.96
  -6  -7   4   93.62    5.91
  -6  -7   4   89.06    5.40
  -6  -7   4   90.64    6.15
  -6  -7   4   88.68    4.61
  -6   7   4   88.76    8.92
   6  -7  -4   92.53    5.90
  -6   7   4   93.78    5.12
   0  -5   7   70.57    5.49
   0   5   7   74.84    4.27
   0  -5  -7   65.22    4.43
   0   5   7   63.66    4.41
   0  -5   7   67.37    4.80
   0   5  -7   72.74    7.71
   0   5   7   67.20    4.83
   0  -5   7   65.84    4.33
   0  -5   7   73.52    5.33
   0  -5   7   64.99    5.25
   0  10  -3  983.68   28.84
   0 -10   3  991.83   27.10
   0 -10  -3 1017.71   26.98
   0  10   3  858.62   22.99
   0  10  -3  902.65   29.27
   0 -10  -3  980.01   25.86
   0 -10   3  990.11   26.53
   0  10   3  983.59   27.48
   0 -10  -3  963.16   26.01
   0  10   3  979.99   27.32
   0  10   3 1007.32   27.08
   0  10  -3 1009.39   27.90
  -7  -1   7 1508.93   41.14
   7  -1  -7 1645.02   40.65
   7  -1  -7 1436.90   42.03
  -7  -1   7 1549.43   42.02
  -7   1   7 1644.60   39.03
  -7   1   7 1592.60   42.96
   7  -1  -7 1646.85   43.18
   7  -1  -7 1594.97   39.52
   7   1  -7 1594.59   40.41
   7   1  -7 1513.93   40.07
  -7   1   7 1630.38   42.51
   7   1  -7 1612.76   41.89
   7  -1  -7 1686.15   44.41
  -3  10   2  783.32   22.15
  -3  10   2  700.83   22.33
   3  10  -2  742.12   22.18
  -3  10   2  757.80   20.57
   3 -10  -2  778.31   21.98
  -3  10   2  746.57   22.97
  -3 -10   2  766.58   21.60
   3  10  -2  767.41   23.04
   3  10  -2  771.61   21.80
   3  10  -2  770.32   22.56
  -3 -10   2  761.62   21.33
   3 -10  -2  757.69   20.61
  -3 -10   2  766.43   22.24
  -4  -4   8  616.68   20.50
   4   4  -8  619.39   20.47
   4   4  -8  647.99   20.26
  -4  -4   8  612.23   19.61
   4  -4  -8  610.77   16.73
  -4   4   8  625.86   17.15
  -4  -4   8  632.51   19.55
  -4   4   8  623.55   19.99
   4   4  -8  644.29   19.62
  -4   4   8  611.16   17.36
  -4   4   8  598.63   19.60
  -4  -4   8  627.47   18.46
  -3   0  -6   -0.17    1.69
   3   0   6   -0.04    1.35
   3   0   6    1.23    3.70
   3   0   6    0.11    2.25
   3   0   6   -0.21    1.75
   3   0   6   -0.04    1.68
   3   0   6   -0.05    1.41
  -6   0   8  151.01    8.91
  -6   0   8  145.35    8.31
   6   0  -8  154.81    8.11
  -6   0   8  150.79    6.14
  -1  -3   8  437.74   15.51
  -1   3   8  438.65   15.06
  -1  -3   8  423.56   14.57
  -1   3   8  460.70   19.89
   1   3  -8  398.00   18.93
  -1  -3   8  434.33   15.60
  -1  -3   8  457.69   15.15
  -1   3   8  444.87   13.44
  -1   3   8  432.96   13.72
  -1   3   8  448.99   14.21
  -1  -3   8  436.17   13.59
  -2   4   8   42.36    4.52
  -2  -4   8   38.89    4.53
  -2  -4   8   39.98    3.92
  -2   4   8   41.56    3.62
   2   4  -8   38.78    5.46
  -2   4   8   40.29    3.67
  -2   4   8   42.38    3.33
  -2  -4   8   38.34    4.31
  -2  -4   8   41.05    4.32
   5   0   4    0.60    1.63
   5   0   4    0.12    3.11
   5   0   4    0.24    4.49
  -5   0  -4    0.08    2.13
   5   0   4    0.22    2.22
   5   0   4    0.23    2.18
   3  -9   2   97.99    5.33
  -3   9  -2   93.63    7.51
   3   9   2   85.49    5.14
  -3   9  -2   96.39    6.71
  -3   9  -2   98.04    6.33
   3   9   2   92.74    5.87
  -3  -9  -2   87.35    5.54
  -3   9  -2   92.82    6.72
   3   9   2   87.59    5.56
  -3  -9  -2   89.74    5.14
  -3  -9  -2   87.32    4.95
   3  -9   2   94.77    6.17
  -3   9  -2   99.47    5.66
   3   1   6   98.18    9.10
   3  -1   6   98.65    5.24
   3   1   6  101.92    6.01
   3  -1   6   96.59    5.50
   3  -1   6  100.11    5.88
   3   1   6  101.89    5.81
   3  -1   6  101.76    6.68
   3   1   6   98.49    6.46
   3   1   6   98.56    5.19
  -3  -1  -6   98.38    5.38
  -3   1  -6   99.01    5.29
   3  -1   6  100.00    8.41
   3   1   6  104.65    5.52
   5  -8   0  218.64    8.45
  -5  -8   0  238.69    9.07
  -5   8   0  222.91    8.74
  -5   8   0  220.32   13.17
  -5   8   0  212.66    9.90
   5   8   0  230.11   10.31
  -5  -8   0  224.51    8.71
  -5   8   0  214.53   10.55
   5   8   0  234.83   10.01
  -5  -8   0  224.81    9.54
   5   8   0  239.76    9.71
   5  -8   0  209.13    9.75
   5  -8   0  224.04    9.90
   5   8   0  225.79    9.28
   1  -6  -7 1929.58   45.74
   1  -6  -7 1839.27   44.57
  -1   6   7 1883.04   44.81
  -1   6   7 1948.34   49.08
   1   6  -7 1892.96   52.55
  -1  -6   7 1892.63   46.84
  -1  -6   7 1848.94   45.73
  -1  -6   7 1870.08   46.88
  -1   6   7 1904.36   46.20
  -1   6   7 1887.24   46.32
   6  -1  -8  461.13   15.93
  -6   1   8  466.64   13.56
  -6  -1   8  486.96   16.99
  -6   1   8  453.28   16.08
   6   1  -8  518.24   17.22
   6   1  -8  516.04   17.27
  -6  -1   8  496.63   14.13
  -6   1   8  461.20   17.01
   6   1  -8  467.25   16.06
  -6  -1   8  497.18   18.17
  -8   0   5    1.13    1.71
   8   0  -5   -0.53    1.71
  -8   0   5    1.00    3.58
   8   0  -5   -0.33    1.96
  -8   0   5   -0.01    2.70
   8   0  -5   -0.37    2.73
   8   0  -5   -0.01    2.68
   3  -7   4 2995.36   70.87
  -3   7  -4 2929.04   69.48
   3   7   4 3053.46   71.98
   3   7   4 3075.27   72.66
   3  -7   4 2935.93   70.40
   3   7   4 3012.10   70.42
  -3   7  -4 2968.77   81.75
  -3   7  -4 2821.07   72.76
  -3  -7  -4 3162.15   73.51
  -4   9   4   40.13    4.90
  -4   9   4   44.94    3.82
   4  -9  -4   40.24    3.82
  -4  -9   4   46.23    4.47
   4   9  -4   49.52    5.03
  -4  -9   4   51.10    4.10
   4   9  -4   49.27    4.75
   4   9  -4   47.66    4.50
   4   9  -4   49.09    4.38
  -4   9   4   42.47    3.48
  -4  -9   4   43.08    3.99
  -4   9   4   40.43    4.55
   4  -9  -4   43.02    3.59
   5   1   4    6.61    1.69
   5  -1   4    7.31    4.82
   5   1   4    5.92    4.71
   5  -1   4    7.04    2.44
   5   1   4    8.01    2.57
  -5   1  -4   13.28    2.62
   5   1   4    7.38    3.15
   5  -1   4    6.68    2.00
   5  -1   4    7.31    2.28
   5   1   4    7.71    2.44
  -5  -1  -4   12.64    2.82
   5  -1   4    7.41    3.48
  -6   7   1    0.57    3.25
   6  -7  -1    0.68    2.57
   6  -7  -1    0.50    2.71
   6  -7  -1   -0.36    2.09
  -6   7   1    0.72    4.37
  -6   7   1    0.47    1.85
  -6  -7   1   -0.22    2.04
  -6  -7   1    0.27    1.45
   6   7  -1    1.38    2.69
  -6  -7   1    1.40    2.80
  -6   7   1   -0.10    2.36
   6   7  -1    0.55    2.88
  -6   7   1    0.39    1.59
   8   2  -4  441.63   16.29
   8  -2  -4  436.09   12.96
   8  -2  -4  437.92   16.21
  -8   2   4  457.66   17.26
  -8   2   4  434.82   13.12
   8  -2  -4  444.14   19.44
  -8  -2   4  426.99   14.71
   8   2  -4  433.34   15.17
   8  -2  -4  450.75   15.70
  -8  -2   4  412.64   15.46
  -8  -2   4  456.95   13.52
  -8   2   4  442.91   15.52
   8  -2  -4  435.16   13.44
   8   2  -4  432.79   13.79
   4  -2   5 1003.22   31.23
   4   2   5  975.34   25.57
   4  -2   5  935.54   24.65
   4  -2   5  941.57   26.79
   4   2   5  975.45   27.60
  -4  -2  -5  987.90   26.55
  -4   2  -5  961.52   25.24
   4   2   5  962.44   26.13
   4  -2   5  976.06   26.65
  -7   4   6   34.01    5.01
  -7   4   6   32.83    3.14
   7  -4  -6   32.54    4.24
   7   4  -6   27.72    4.26
  -7  -4   6   30.21    4.66
  -7  -4   6   28.77    3.83
   7  -4  -6   32.24    3.18
   7   4  -6   27.95    3.33
  -7  -4   6   30.92    3.07
   7  -4  -6   31.46    3.02
  -7  -4   6   30.06    3.21
   7  -4  -6   30.55    3.61
  -7   4   6   33.61    4.51
  -7  -4   6   30.63    4.05
   7  -5  -5    3.52    2.48
   7  -5  -5    4.24    2.47
   7   5  -5    6.10    3.01
  -7  -5   5    5.28    2.26
  -7  -5   5    4.97    2.34
  -7   5   5    5.42    3.53
  -7  -5   5    6.08    3.84
   7   5  -5    5.64    3.67
  -7   5   5    5.28    2.44
  -7  -5   5    5.44    3.40
  -7  -5   5    5.26    2.82
   7  -5  -5    3.57    3.57
  -8   2   3 1120.41   27.74
  -8  -2   3 1093.60   27.32
   8  -2  -3 1072.85   26.67
   8   2  -3 1077.34   28.31
   8  -2  -3 1114.17   36.34
   8  -2  -3 1066.48   29.86
   8   2  -3 1074.71   29.77
  -8  -2   3 1056.10   29.87
  -8  -2   3 1061.30   29.25
  -8   2   3 1100.20   30.28
   8  -2  -3 1072.06   27.53
   8   2  -3 1027.08   25.66
   8  -2  -3 1132.17   32.06
  -8  -2   3 1085.11   29.84
   3  10   0  817.58   23.18
   3 -10   0  851.96   23.89
  -3 -10   0  838.22   22.44
  -3  10   0  832.99   25.65
   3  10   0  815.12   22.60
  -3 -10   0  837.25   23.65
  -3  10   0  843.74   22.27
   3  10   0  832.36   23.66
  -3  10   0  848.60   23.35
   3  10   0  846.26   23.85
  -3  10   0  853.01   26.19
  -8   0   2    3.80    1.55
   8   0  -2    1.29    2.88
  -8   0   2    1.52    3.32
   8   0  -2    0.82    1.45
   8   0  -2    1.84    1.87
   8   0  -2    0.51    2.53
  -8   0   2    1.16    2.45
  -8   1   5  445.51   16.72
   8   1  -5  454.35   15.66
   8   1  -5  443.43   14.19
   8  -1  -5  443.28   14.19
  -8  -1   5  473.94   13.71
  -8   1   5  466.26   13.62
   8  -1  -5  420.74   18.99
   8   1  -5  468.24   16.76
  -8  -1   5  485.18   17.90
   8   1  -5  447.25   13.00
  -8   1   5  440.68   15.53
   8  -1  -5  440.94   15.61
   8  -1  -5  451.80   13.63
   4  -8   2  259.88    9.39
  -4   8  -2  264.43    9.46
  -4  -8  -2  282.76    9.98
   4  -8   2  225.90   10.21
  -4  -8  -2  228.55    8.60
   4   8   2  269.92   10.39
  -4  -8  -2  272.24   10.49
  -4   8  -2  268.45   11.59
   4   8   2  269.93   10.92
   4   8   2  269.38    9.99
  -4   8  -2  269.15    9.98
   4   8   2  273.85   10.35
  -4   8  -2  269.03   14.42
   2  -9  -5   49.45    3.82
  -2   9   5   45.64    4.73
  -2   9   5   40.47    3.34
   2  -9  -5   50.29    3.62
   2  -9  -5   47.47    3.73
  -2   9   5   50.05    4.56
   2   9  -5   54.79    4.88
   2   9  -5   55.56    4.96
  -2  -9   5   49.99    4.35
  -2  -9   5   54.82    4.52
  -2  -9   5   55.65    4.48
  -2   9   5   52.98    4.27
  -1  -9  -4   36.05    4.03
  -1  -9  -4   36.87    3.12
  -1  -9  -4   37.76    3.67
   1   9   4   37.70    3.94
   1  -9   4   39.52    4.25
  -1   9  -4   37.32    3.94
  -1   9  -4   34.27    4.92
   1   9   4   28.46    2.98
   1  -9   4   38.24    3.61
  -7  -2   7    8.29    3.56
   7  -2  -7    6.11    2.01
  -7   2   7    7.32    2.01
  -7  -2   7    8.06    1.88
   7   2  -7    7.04    2.87
   7   2  -7    7.26    2.42
  -7   2   7    6.62    3.24
   7  -2  -7    4.96    2.99
   7  -2  -7    5.85    2.33
  -7   2   7    8.89    3.99
  -7  -2   7    8.86    3.43
   0   0   8   63.43    4.43
   0   0   8   64.72    4.93
   0   0   8   65.37    4.24
   0   0   8   68.03    3.88
   0   0   8   68.60    6.16
   7   0   1  596.11   20.01
   7   0   1  569.64   15.77
  -7   0  -1  595.17   18.45
  -7   0  -1  584.97   19.16
   7   0   1  580.91   18.36
  -7   0  -1  606.42   16.98
  -2   8   6   87.64    4.79
  -2   8   6  118.43    7.21
   2  -8  -6  116.08    5.82
   2  -8  -6  118.38    5.52
   2   8  -6  114.95    6.58
  -2  -8   6  108.57    6.30
  -2   8   6  113.15    6.40
  -2  -8   6  116.62    6.29
  -2  -8   6  115.98    6.32
   2   8  -6  114.89    7.23
   2   8  -6  114.84    6.91
  -5  -7   6  573.31   18.40
   5   7  -6  570.94   18.21
   5   7  -6  579.38   18.11
  -5   7   6  562.51   16.03
  -5   7   6  551.99   21.38
  -5   7   6  554.60   18.49
   5  -7  -6  545.32   15.58
   5  -7  -6  550.00   17.36
  -5   7   6  561.55   16.28
  -5  -7   6  556.89   16.52
  -5  -7   6  553.86   17.84
   5   7  -6  576.33   19.26
   5  -7  -6  535.89   16.43
  -8  -1   2  225.95    8.22
   8  -1  -2  223.69    8.05
   8   1  -2  222.44    8.84
   8  -1  -2  211.33   13.04
   8  -1  -2  222.56    9.96
  -8   1   2  230.74    8.41
  -8  -1   2  219.83    9.50
  -8  -1   2  219.76   10.26
   8   1  -2  223.84   10.90
   8  -1  -2  234.31   11.25
  -8  -1   2  223.78    9.89
  -8   1   2  228.80    9.96
   8   1  -2  221.29   10.04
   8  -1  -2  230.18    8.79
   8   1  -2  221.34    7.90
  -4   7  -3   12.53    2.60
   4   7   3   14.33    2.50
   4  -7   3   11.99    2.36
  -4  -7  -3   15.92    2.61
  -4   7  -3   12.21    3.04
   4   7   3   14.19    2.94
   4  -7   3   12.81    3.09
   4   7   3   13.96    2.96
  -4   7  -3   12.80    5.12
   4  -7   3   11.88    2.99
   3  -8  -6   51.55    3.89
   3   8  -6   56.00    5.36
  -3   8   6   54.18    3.75
  -3  -8   6   60.44    4.46
   3  -8  -6   52.26    3.57
  -3   8   6   53.40    4.19
  -3  -8   6   57.32    4.82
  -3   8   6   49.83    4.39
   3   8  -6   60.30    5.01
   3   8  -6   59.79    5.07
  -3  -8   6   55.94    4.51
   0  -1   8  928.32   26.63
   0   1   8  979.94   30.92
   0   1   8  979.92   24.71
   0  -1   8  937.78   27.16
   0   1   8  951.51   25.63
   0   1   8  969.55   25.29
   0  -1   8  949.35   26.41
   0  -1   8  912.60   25.35
   0   1   8  958.88   26.94
   0  -1   8  944.64   24.96
   0  11   0   -0.01    2.41
   0 -11   0   -0.14    1.82
   0 -11   0    0.16    2.08
   0  11   0    0.85    2.15
   0 -11   0   -0.24    1.58
   0  11   0    0.10    2.21
   0  11   0    0.26    1.79
   7  -1   1  270.82   12.03
  -7   1  -1  266.31    9.35
  -7   1  -1  279.59   10.79
  -7  -1  -1  272.31   10.70
   7  -1   1  267.21   14.71
   7   1   1  289.19   12.71
   7  -1   1  278.46   11.35
   7   1   1  272.26   11.13
  -7  -1  -1  276.94    9.57
   7  -1   1  275.20    9.32
   7   1   1  269.36    9.00
  -7   1  -1  272.57   11.67
   6   6  -6   28.64    4.17
  -6   6   6   19.19    4.41
  -6  -6   6   28.54    3.43
   6  -6  -6   18.84    2.76
   6   6  -6   27.04    3.47
   6  -6  -6   19.19    3.51
  -6  -6   6   25.84    3.89
  -6  -6   6   26.66    4.18
  -6   6   6   24.28    3.09
  -6   6   6   20.29    2.67
  -6  -6   6   25.84    3.53
  -6  -6   6   27.54    2.81
   6   6  -6   26.99    4.12
  -6   6   6   20.13    3.88
   3  -2   6  429.53   16.91
   3   2   6  441.27   13.82
   3  -2   6  418.06   13.02
   3  -2   6  423.87   13.86
  -3   2  -6  437.75   13.55
   3   2   6  421.19   13.93
   3  -2   6  422.78   15.10
   3   2   6  434.85   14.86
   3  -2   6  422.55   13.99
   3   2   6  423.07   14.20
   3   2   6  375.82   17.56
  -3  -2  -6  432.73   13.74
   3  10  -3  861.20   23.45
  -3 -10   3  875.24   23.28
  -3  10   3  904.07   23.52
  -3 -10   3  887.11   24.14
  -3  10   3  906.12   24.42
  -3  10   3  898.97   26.50
   3 -10  -3  895.50   23.62
  -3 -10   3  865.36   24.19
   3 -10  -3  900.94   24.40
   3  10  -3  881.96   24.56
  -3  10   3  872.29   25.67
   3  10  -3  860.53   25.26
   2  -5   6  174.58    7.44
  -2  -5  -6  171.11    7.70
   2   5   6  163.13    7.69
   2   5   6  169.43    7.62
   2  -5   6  167.65    8.61
  -2   5  -6  160.68   11.94
   5  -5   3 1291.37   35.88
  -5   5  -3 1249.38   31.09
  -5  -5  -3 1278.54   33.52
   5  -5   3 1265.84   34.77
   5   5   3 1300.86   33.91
  -5   5  -3 1293.49   34.64
  -5   5  -3 1248.27   31.05
  -5  -5  -3 1273.10   31.43
   5  -5   3 1289.02   31.71
  -5   5  -3 1246.33   31.84
   5   5   3 1226.93   31.78
   5   5   3 1288.29   33.87
   2  -7   5  275.75   11.06
   2  -7   5  288.81   10.68
  -2  -7  -5  292.57   10.04
   2   7   5  279.31   10.51
   2   7   5  293.85   11.12
  -2   7  -5  289.48   10.86
   1  -8   5 1148.40   30.67
   1  -8   5 1153.36   29.38
  -1   8  -5 1139.31   29.96
  -1  -8  -5 1084.62   27.65
  -1  -8  -5 1084.49   27.66
   1   8   5 1070.29   28.39
   1   8   5 1088.86   29.06
  -1  -8  -5 1086.18   29.28
  -1   8  -5  917.20   29.16
  -7  -5   1  282.41   11.49
   7  -5  -1  305.95   12.85
   7   5  -1  293.61   12.59
  -7  -5   1  274.97   10.28
  -7   5   1  315.32   10.51
   7  -5  -1  309.63   12.27
   7  -5  -1  297.27   10.04
   7   5  -1  247.50    9.67
  -7   5   1  288.94   11.60
   7   5  -1  272.18   10.88
   7  -5  -1  314.59   13.30
  -7   5   1  310.33   13.29
  -7  -5   1  269.63    9.56
   6   2  -8  576.54   18.56
   6   2  -8  541.60   17.52
  -6   2   8  512.04   18.29
  -6  -2   8  564.36   15.56
  -6   2   8  506.15   14.37
  -6   2   8  505.77   17.72
   6   2  -8  583.80   18.71
  -6  -2   8  571.55   18.81
   6  -2  -8  515.46   16.98
  -6  -2   8  547.16   18.95
  -1   9   5  375.26   12.72
  -1  -9   5  372.81   13.04
   1   9  -5  374.39   13.77
   1   9  -5  370.59   14.06
  -1  -9   5  366.21   12.69
   1   9  -5  387.80   13.13
  -1  -9   5  379.12   12.64
  -1   9   5  382.23   13.30
   1  -9  -5  405.82   12.80
  -1   9   5  344.64   11.24
   1  -9  -5  387.80   12.45
   1  -9  -5  378.64   12.34
  -1   4  -7  485.84   21.55
   1  -4   7  506.74   17.00
   1  -4   7  510.76   15.44
   1   4   7  514.81   16.21
   1  -4   7  519.82   16.06
   1  -4   7  502.69   16.95
  -1  -4  -7  526.69   15.65
   1   4   7  495.71   15.13
  -6   4  -2    8.83    2.33
   6   4   2    7.98    2.72
  -6  -4  -2    9.03    2.79
  -6   4  -2    7.91    2.38
   6   4   2    7.08    2.72
   6  -4   2    9.48    2.11
  -6   4  -2    8.59    2.06
  -6   4  -2    9.63    3.11
   6   4   2    6.77    2.97
   6  -4   2    8.17    3.33
   5  -2   4  787.57   23.23
  -5   2  -4  782.69   21.64
   5  -2   4  854.14   25.93
   5   2   4  798.34   23.80
   5  -2   4  822.04   21.78
   5   2   4  777.37   22.20
  -5  -2  -4  777.71   21.81
   5  -2   4  801.65   27.38
   5   2   4  784.00   22.38
  -3   9   5  617.69   19.23
  -3  -9   5  631.26   18.51
   3   9  -5  570.08   19.09
   3   9  -5  624.67   18.69
  -3  -9   5  642.63   19.26
  -3   9   5  653.89   18.56
  -3   9   5  632.69   20.55
  -3   9   5  626.77   17.32
   3  -9  -5  652.84   17.80
   3  -9  -5  649.96   18.64
   3   9  -5  666.99   20.53
  -3  -9   5  615.29   18.64
   3   9  -5  633.42   19.86
  -7  -4   0   48.57    4.86
  -7   4   0   40.78    4.77
   7  -4   0   48.80    5.92
   7  -4   0   45.07    3.50
  -7  -4   0   48.79    3.46
  -7  -4   0   48.48    4.50
  -7   4   0   44.70    4.34
   7   4   0   47.26    4.51
   7   4   0   49.20    5.35
  -7  -4   0   46.85    3.63
   7  -4   0   42.68    5.07
  -7   4   0   44.95    3.61
   7  -4   0   42.95    4.40
   8  -2  -5  400.08   12.84
  -8   2   5  394.28   15.50
   8  -2  -5  394.00   12.18
   8  -2  -5  410.06   14.94
   8   2  -5  396.05   14.44
   8  -2  -5  411.86   18.09
   8  -2  -5  395.73   14.76
  -8  -2   5  390.71   12.21
  -8   2   5  385.73   14.39
   8   2  -5  415.03   15.68
  -8  -2   5  385.19   14.72
  -8   2   5  407.12   12.26
  -8  -2   5  409.22   12.21
   8   2  -5  411.26   13.50
   0 -11  -1   22.09    3.18
   0  11   1   21.56    3.20
   0  11  -1   22.00    3.08
   0  11  -1   21.25    3.66
   0  11   1   22.41    3.52
   0 -11   1   20.81    2.86
   0 -11  -1   23.38    3.16
   0 -11  -1   22.56    2.79
   0 -11   1   21.12    2.79
   0  11  -1   21.93    3.47
   0  11   1   21.60    3.48
  -2  10  -2  631.74   18.29
   2 -10   2  614.85   17.61
  -2 -10  -2  623.01   17.73
  -2 -10  -2  603.08   18.11
  -2  10  -2  636.36   19.28
  -2  10  -2  632.64   21.02
   2  10   2  601.02   18.32
  -2 -10  -2  620.10   17.89
  -2  10  -2  618.41   20.72
   2  10   2  626.80   18.71
   2  10   2  600.89   17.71
   5  -4  -8  273.73    9.19
   5   4  -8  262.38   10.91
  -5   4   8  274.71   12.09
  -5  -4   8  261.74    9.80
  -5  -4   8  241.99   10.12
   5   4  -8  257.21   10.83
  -5   4   8  271.19    9.21
  -5  -4   8  248.46   11.38
   5  -4  -8  290.13   11.25
   5   4  -8  266.13   11.22
  -5   4   8  280.43   11.83
  -5  -4   8  256.93   11.10
   5  -8  -5 1637.64   41.00
  -5  -8   5 1639.77   41.02
  -5  -8   5 1591.19   42.08
  -5   8   5 1725.45   41.31
   5  -8  -5 1732.90   42.19
  -5  -8   5 1674.27   40.70
  -5   8   5 1707.42   41.11
  -5  -8   5 1653.84   42.43
  -5   8   5 1622.08   44.30
   5  -8  -5 1639.78   40.28
   5   8  -5 1694.27   42.88
  -5   8   5 1685.50   46.70
   5   8  -5 1639.79   43.05
   5   8  -5 1675.94   42.53
  -5   8   5 1684.68   43.96
   1 -11   0   58.32    4.15
  -1 -11   0   57.13    4.56
   1  11   0   54.33    4.54
   1  11   0   51.49    4.22
  -1 -11   0   52.15    3.84
   1 -11   0   59.32    4.15
   1 -11   0   64.86    4.73
   1  11   0   51.37    4.83
  -1  11   0   64.44    5.32
  -1  11   0   55.30    6.83
  -1 -11   0   50.56    4.27
  -1  11   0   59.98    4.65
   1  11   0   47.65    4.48
  -5   6   7    3.48    1.76
   5   6  -7    4.57    2.67
   5   6  -7    3.04    2.16
  -5  -6   7    2.77    2.56
  -5   6   7    2.13    3.19
   5  -6  -7    5.04    1.71
  -5  -6   7    4.31    1.88
   5  -6  -7    2.53    1.67
   5   6  -7    3.37    2.27
  -5  -6   7    3.01    2.56
  -5  -6   7    2.68    2.67
   1  11  -1  686.51   19.46
   1 -11  -1  708.82   19.92
  -1 -11   1  705.80   20.26
   1  11  -1  646.57   21.40
  -1  11   1  741.49   22.86
   1  11  -1  699.13   20.34
  -1  11   1  665.55   19.18
   1 -11  -1  699.01   19.50
  -1  11   1  706.61   21.48
  -1  11   1  716.30   20.65
  -1 -11   1  703.05   19.40
   1 -11  -1  735.58   21.06
   1  11  -1  711.48   21.38
  -8  -2   2    5.95    2.82
   8   2  -2    6.74    3.14
   8  -2  -2    6.81    3.15
   8   2  -2    6.53    2.52
   8  -2  -2    7.33    2.44
   8   2  -2    6.47    1.84
   8  -2  -2    6.30    2.15
  -8  -2   2    6.52    2.01
  -8   2   2    7.50    2.10
  -8  -2   2    6.76    2.35
  -8  -2   2    8.20    3.41
   8  -2  -2    7.68    3.69
  -8   2   2    6.01    2.71
   8  -2  -2    7.95    5.04
   1  -8  -6    9.93    2.49
  -1   8   6    8.43    1.79
  -1  -8   6   10.66    2.64
   1   8  -6   13.48    3.47
   1   8  -6   10.80    2.75
  -1   8   6   10.68    2.56
  -1  -8   6   10.24    2.46
  -1   8   6   12.18    2.97
   1   8  -6   11.65    2.83
   1  -8  -6   10.23    1.93
   1  -8  -6   10.56    2.20
  -1  -8   6   11.42    2.74
  -6  -7   5    2.15    2.89
  -6   7   5    1.77    2.25
  -6   7   5    3.32    3.23
  -6   7   5    1.26    4.09
  -6   7   5    1.10    2.02
   6  -7  -5    1.46    2.88
   6   7  -5    3.42    3.22
   6   7  -5    3.08    2.74
  -6  -7   5    3.08    2.55
  -6  -7   5    4.32    3.17
   6   7  -5    0.97    2.90
  -6  -7   5    2.75    2.60
  -7  -6   3 3798.04   86.14
   7   6  -3 3988.95   98.41
  -7  -6   3 3829.18   91.58
   7  -6  -3 3903.98   91.40
  -7  -6   3 3897.40   92.46
   7   6  -3 3864.61   93.54
   7  -6  -3 3863.04   94.20
  -7   6   3 3638.51   86.96
  -7  -6   3 3878.45   89.63
  -7  -6   3 3826.02   90.59
  -7   6   3 3761.54   89.59
   7  -6  -3 3872.30   93.65
   0   2   8  132.24    6.26
   0   2   8  131.34    5.62
   0  -2   8  127.64    7.00
   0  -2   8  131.04    7.39
   0  -2   8  136.84    7.06
   0   2   8  128.78    7.12
   0  -2   8  134.00    7.51
   0  -2   8  131.46    6.48
   0   2   8  131.84    6.53
   0   2   8  133.60    9.54
  -7   2  -1    0.44    2.77
  -7  -2  -1    0.75    1.51
   7  -2   1    1.17    1.51
   7   2   1    0.44    1.37
   7  -2   1    0.91    2.18
   7  -2   1    1.52    4.22
   7   2   1    0.76    2.53
  -7   2  -1    1.68    1.99
   7  -2   1    0.49    3.21
   7   2   1    0.14    3.12
  -7  -2  -1    0.16    2.35
  -7   2  -1    0.90    1.77
   2   0   7    0.83    1.99
  -2   0  -7    0.10    1.76
   2   0   7    2.25    1.76
   2   0   7    0.04    1.79
   2   0   7    0.71    1.51
   2   0   7    0.34    1.74
   2   0   7   -0.68    3.55
  -1 -10  -3   81.26    5.07
  -1 -10  -3   76.63    4.48
   1  10   3   77.57    5.42
  -1  10  -3   75.56    6.23
  -1  10  -3   71.72    5.84
  -1  10  -3   77.23    5.07
  -1  10  -3   77.43    5.44
   1  10   3   78.14    5.38
   1 -10   3   78.12    4.96
  -1 -10  -3   75.68    5.02
   1 -10   3   74.04    4.63
   8  -3  -4    1.65    3.63
   8  -3  -4    1.86    2.66
   8   3  -4    1.45    3.23
  -8   3   4   -0.30    3.05
  -8  -3   4    1.42    1.86
  -8   3   4    1.42    3.53
  -8  -3   4    1.43    2.30
   8  -3  -4    0.40    1.76
  -8  -3   4   -0.16    1.64
   8  -3  -4    0.12    2.00
   8   3  -4    1.65    3.06
   8   3  -4    0.88    2.39
  -8   3   4    1.99    2.05
  -8  -3   4    0.64    3.15
   4   3   5   46.01    4.91
   4   3   5   45.38    4.26
  -4   3  -5   45.32    3.54
   4  -3   5   44.94    5.53
   4   3   5   44.02    3.89
   4  -3   5   46.53    4.82
  -4  -3  -5   43.79    4.06
   4  -3   5   44.01    3.64
  -3   5   8   61.84    4.01
   3  -5  -8   61.33    3.79
  -3  -5   8   53.23    4.37
   3   5  -8   54.69    5.46
  -3  -5   8   53.65    5.11
  -3  -5   8   53.84    5.21
  -3  -5   8   53.21    4.52
  -3   5   8   64.59    5.45
  -3   5   8   58.50    4.29
   4  -9   1  716.44   22.54
  -4   9  -1  745.93   25.57
  -4   9  -1  713.80   21.88
  -4   9  -1  708.23   22.79
  -4   9  -1  731.86   21.08
   4  -9   1  759.94   20.70
  -4  -9  -1  761.49   21.95
   4   9   1  794.84   22.66
   4   9   1  775.20   22.52
  -4  -9  -1  738.98   20.70
   4   9   1  745.12   21.05
   4  -9   1  758.59   22.12
  -6   5   7  658.44   18.72
  -6  -5   7  640.30   18.27
   6   5  -7  649.23   19.55
   6   5  -7  665.79   20.44
  -6  -5   7  648.19   20.44
  -6  -5   7  643.76   20.78
   6   5  -7  649.91   20.54
  -6   5   7  685.79   22.25
  -6   5   7  677.81   18.28
   6  -5  -7  675.93   18.81
  -6  -5   7  585.68   16.31
   8   3  -3  497.32   17.49
   8  -3  -3  480.60   17.04
   8  -3  -3  486.84   16.64
  -8   3   3  488.83   16.56
   8   3  -3  515.24   17.16
   8  -3  -3  485.47   14.20
  -8  -3   3  501.46   14.76
  -8  -3   3  500.61   16.75
  -8   3   3  500.73   14.55
   8  -3  -3  479.44   14.44
   8  -3  -3  498.12   19.63
  -8  -3   3  519.23   14.83
  -8  -3   3  499.79   17.40
   8   3  -3  518.68   16.01
  -1   4   8  189.08   12.04
   1   4  -8  201.71   12.87
  -1  -4   8  204.93    9.13
  -1   4   8  208.05    9.26
  -1  -4   8  205.28    8.00
  -1   4   8  198.93    8.24
  -1   4   8  210.24    7.79
  -1  -4   8  207.08    8.87
  -1  -4   8  200.62    9.55
  -1   4   8  204.71    8.46
  -1  -4   8  201.12    9.45
  -7  -3   7  103.21    5.41
   7  -3  -7   85.20    4.71
  -7  -3   7  106.17    7.81
  -7   3   7   86.07    6.82
  -7  -3   7  100.91    6.82
   7   3  -7  100.29    6.74
   7   3  -7   98.85    6.60
  -7  -3   7  101.01    4.92
  -7  -3   7  102.15    6.43
   7  -3  -7   86.37    5.48
   7   3  -7  103.40    5.99
   7  -3  -7   83.33    5.09
   2  -1   7   19.21    4.07
   2  -1   7   18.62    3.32
   2   1   7   19.91    3.01
  -2  -1  -7   19.65    2.79
   2   1   7   18.34    3.12
   2  -1   7   21.51    2.74
   2   1   7   19.93    5.32
   2  -1   7   19.24    2.77
   2   1   7   20.75    2.71
   2   1   7   18.45    2.93
   2   1   7   18.20    2.44
   2  -1   7   19.59    2.85
  -3   7   7  392.45   13.78
  -3   7   7  416.03   15.06
   3   7  -7  405.55   15.05
  -3  -7   7  404.71   13.47
  -3  -7   7  399.90   14.00
   3   7  -7  411.46   14.76
  -3  -7   7  402.34   13.60
   3  -7  -7  398.36   12.87
   3  -7  -7  405.85   13.09
  -3   7   7  409.94   12.60
  -2  10   4  135.52    7.39
  -2  10   4  127.21    5.95
  -2  10   4  135.73    6.80
   2 -10  -4  134.40    6.36
   2 -10  -4  140.40    6.70
  -2  10   4  136.42    7.89
   2 -10  -4  121.48    5.72
   2  10  -4  123.89    7.10
  -2 -10   4  119.15    6.27
   2  10  -4   95.64    6.10
  -2 -10   4  123.07    6.61
  -2 -10   4  121.73    6.19
   6   0   3    0.21    1.96
   6   0   3    0.24    1.59
   6   0   3    0.61    3.19
   6   0   3    0.85    2.18
  -6   0  -3    2.36    2.02
  -7   6   4  721.41   23.56
   7   6  -4  732.77   20.94
   7  -6  -4  706.19   22.49
   7  -6  -4  741.41   20.11
  -7  -6   4  763.12   19.79
   7   6  -4  708.91   22.26
  -7  -6   4  734.26   19.99
  -7  -6   4  738.38   22.69
  -7  -6   4  735.20   21.11
  -7  -6   4  731.58   21.85
  -7   6   4  707.68   21.87
   7  -6  -4  713.63   21.59
  -1 -10   4  343.13   12.11
   1 -10  -4  330.71   11.18
  -1 -10   4  350.05   12.17
  -1  10   4  337.98   12.97
   1 -10  -4  333.15   10.90
  -1  10   4  315.62   10.85
   1 -10  -4  334.05   11.42
  -1  10   4  321.49   12.00
  -1  10   4  348.93   12.13
   8   0  -6 3726.26   84.82
  -8   0   6 3905.30   92.33
   8   0  -6 3716.30   83.05
   8   0  -6 3775.99   88.94
  -8   0   6 3739.35   89.47
   4  -8  -6  286.80   10.47
  -4   8   6  293.98    9.90
   4   8  -6  302.57   11.73
  -4   8   6  299.02   10.54
  -4  -8   6  303.02   10.93
  -4  -8   6  300.43   11.69
   4  -8  -6  280.41    9.45
  -4  -8   6  293.05   10.83
   4   8  -6  302.62   12.04
   4   8  -6  289.60   12.06
  -4   8   6  284.92   11.89
   5  -9  -2  284.59    9.88
  -5   9   2  286.92   10.37
   5   9  -2  275.33   11.42
   5   9  -2  269.18   10.36
   5   9  -2  282.92   11.21
  -5  -9   2  272.22   10.76
   5  -9  -2  291.17   11.15
  -5   9   2  287.57   12.85
   5  -9  -2  279.22   11.28
  -5   9   2  279.64   11.73
  -5   9   2  275.06   13.48
  -4   5   8   45.11    3.38
  -4   5   8   47.45    4.86
   4  -5  -8   48.12    3.51
   4   5  -8   47.03    4.17
   4   5  -8   51.90    4.73
  -4  -5   8   51.94    4.94
  -4  -5   8   50.37    4.12
   4   5  -8   44.96    4.61
  -4  -5   8   48.44    4.95
  -4   5   8   46.35    5.08
  -4  -5   8   46.46    4.45
  -2   7   7   43.84    4.04
  -2   7   7   46.64    3.55
   2  -7  -7   46.88    3.39
  -2   7   7   45.05    4.71
   2  -7  -7   42.94    3.61
   2   7  -7   47.30    5.13
  -2  -7   7   46.10    4.39
  -2  -7   7   46.77    4.17
  -2  -7   7   46.15    4.27
  -3   0   9  769.86   23.27
  -3   0   9  752.82   20.27
  -3   0   9  754.29   20.50
  -3   0   9  767.09   19.94
  -3   0   9  758.88   23.08
   6   6   1   94.06    5.74
   6   6   1   93.87    6.11
   6  -6   1   93.50    6.63
  -6   6  -1   90.95    5.78
  -6   6  -1   85.65    6.48
   6  -6   1   89.83    6.68
   6  -6   1   86.89    4.90
  -6   6  -1   95.17    5.18
  -4   0   9    0.91    3.49
  -4   0   9    1.36    2.95
  -4   0   9    0.34    1.88
  -4   0   9    0.53    2.30
  -6   1  -3 1001.46   27.70
  -6   1  -3 1007.96   26.20
  -6   1  -3 1027.41   27.51
   6  -1   3 1061.64   29.18
   6   1   3 1031.10   26.83
   6  -1   3 1049.53   27.28
   6   1   3  986.56   24.96
   6   1   3 1009.03   27.73
  -6  -1  -3 1040.07   28.23
   6  -1   3 1050.83   26.56
   6  -1   3 1195.93   34.02
   6   1   3 1020.26   28.66
   3   3   6  219.23    8.66
   3  -3   6  228.67    8.72
   3  -3   6  229.80   11.16
   3  -3   6  213.15    9.93
   3   3   6  212.31    9.68
  -3  -3  -6  214.27    8.62
   3   3   6  210.74    8.94
   7  -6  -2    4.16    3.05
   7  -6  -2    3.31    2.97
  -7   6   2    4.56    2.64
  -7  -6   2    3.14    1.49
  -7   6   2    4.07    2.02
  -7  -6   2    4.79    3.25
   7   6  -2    4.49    4.08
  -7   6   2    3.91    3.85
   7  -6  -2    3.14    2.03
  -7  -6   2    4.11    2.10
  -7  -6   2    3.78    2.34
  -7  -6   2    1.78    2.73
   7   6  -2    3.16    2.38
  -3  10  -1   79.71    6.40
   3 -10   1   80.29    4.83
  -3  10  -1   79.46    5.13
  -3  10  -1   82.92    6.84
  -3 -10  -1   68.55    4.30
   3 -10   1   83.80    5.65
  -3 -10  -1   74.63    5.22
   3  10   1   72.77    5.25
   3  10   1   72.47    5.26
  -3 -10  -1   71.88    4.77
   3  10   1   67.11    5.07
  -3  10  -1   83.08    5.20
   3  10   1   68.66    4.61
   6   3  -8   76.21    5.57
   6   3  -8   78.13    5.90
  -6   3   8   77.63    6.22
   6  -3  -8   80.08    6.02
   6   3  -8   77.91    5.85
  -6   3   8   78.47    6.58
  -6  -3   8   76.39    6.42
  -6  -3   8   75.96    6.17
   6  -3  -8   73.16    4.35
  -6   3   8   77.62    4.53
  -6  -3   8   77.60    5.80
  -1  11  -1 1518.27   40.11
   1  11   1 1605.38   42.27
   1 -11   1 1516.54   37.73
  -1 -11  -1 1654.67   40.95
   1 -11   1 1552.78   38.10
   1  11   1 1575.50   38.94
   1 -11   1 1545.66   37.54
  -1 -11  -1 1552.30   38.37
  -1 -11  -1 1599.14   38.77
   1  11   1 1635.04   40.59
  -1  11  -1 1557.69   39.14
  -1  11  -1 1329.66   36.22
  -2  -5   8 2073.74   50.20
   2   5  -8 2164.58   57.53
  -2  -5   8 2106.97   52.08
  -2   5   8 2107.69   50.39
  -2   5   8 2072.49   48.78
  -2   5   8 1964.12   53.75
  -2   5   8 2137.62   53.26
  -2  -5   8 2133.96   53.31
   8  -1  -6   11.99    2.41
   8   1  -6   13.76    2.64
   8  -1  -6   12.63    4.44
   8  -1  -6   11.81    2.67
  -8  -1   6   13.83    4.86
  -8   1   6   15.44    4.61
   8   1  -6   14.01    3.86
   8  -1  -6   11.06    3.59
  -8  -1   6   15.54    2.43
  -8  -1   6   12.56    4.23
   8  -1  -6   16.08    3.80
  -8   1   6   12.99    2.47
  -5  -3  -4  705.48   20.89
   5   3   4  717.70   20.55
   5  -3   4  716.86   22.88
   5   3   4  693.04   21.85
  -5   3  -4  695.55   19.62
   5  -3   4  696.28   19.27
   5   3   4  687.57   20.32
  -5   9   3  221.79   10.91
   5   9  -3  199.97    9.05
   5   9  -3  213.73    9.40
  -5  -9   3  199.18    8.22
   5   9  -3  196.23    8.69
   5   9  -3  211.49   10.08
  -5   9   3  227.48   11.88
  -5   9   3  228.13   10.42
   5  -9  -3  231.83    9.68
   5  -9  -3  231.97    9.98
  -5   9   3  221.28    8.71
  -5  -9   3  213.97    9.51
  -3   1   9  829.18   22.88
  -3   1   9  838.30   22.06
  -3  -1   9  828.74   21.92
  -3  -1   9  815.86   22.27
  -3  -1   9  816.41   24.86
  -3  -1   9  828.56   25.46
  -3   1   9  855.14   25.55
  -3   1   9  861.54   26.06
  -4   1   9 2176.69   57.40
  -4  -1   9 2121.38   55.35
  -4   1   9 2185.86   57.27
  -4   1   9 2141.62   51.90
  -4  -1   9 2150.25   55.50
  -4  -1   9 2117.05   52.21
  -4   1   9 2163.49   51.62
   6   7   0 2163.47   55.77
  -6  -7   0 2155.43   51.85
   6   7   0 2190.17   54.71
  -6   7   0 2043.66   60.30
  -6   7   0 2200.54   53.02
  -6   7   0 2191.12   55.61
  -6   7   0 2409.53   63.00
   6  -7   0 2130.40   55.49
   6  -7   0 2134.25   52.69
  -6   7   0 2231.50   54.71
  -6  -7   0 2134.63   53.54
   6  -7   0 2191.17   55.76
   6   7   0 2120.04   52.90
  -1  11   2   13.26    2.87
   1  11  -2   15.73    3.20
   1  11  -2   15.06    2.85
   1 -11  -2   13.81    2.81
  -1  11   2   12.51    2.90
   1 -11  -2   13.51    2.65
   1  11  -2   12.09    2.81
  -1 -11   2   15.13    2.90
  -1  11   2   13.55    2.63
   1 -11  -2   14.25    2.65
  -1 -11   2   14.26    2.57
  -1  11   2   14.48    3.28
   1  11  -2   14.65    3.76
  -8   0   1    0.35    2.33
   8   0  -1   -0.01    1.30
  -8   0   1   -0.31    1.58
   8   0  -1   -0.48    4.05
   8   0  -1    0.35    2.41
   8   0  -1   -0.40    1.66
   5   7   2  150.22    7.23
  -5   7  -2  151.73   11.63
  -5   7  -2  148.15    7.05
  -5   7  -2  146.60    6.65
   5  -7   2  148.93    6.75
   5  -7   2  141.89    8.16
  -5   7  -2  145.35    8.18
   3  -6   5 5312.30  124.97
   3   6   5 5287.76  122.74
  -3  -6  -5 5398.85  126.86
  -3   6  -5 5213.69  125.15
   3   6   5 5637.05  131.45
  -3  -6  -5 5566.49  128.33
   4   6   4    0.29    2.51
  -4   6  -4    1.65    5.35
  -4  -6  -4    0.58    2.74
  -4  -6  -4   -0.22    1.70
   4   6   4    0.73    2.46
   4  -6   4    4.53    2.85
  -4   6  -4    1.73    2.15
   4  -6   4    3.21    2.00
  -4   6  -4    0.56    2.07
   8   3  -5  314.15   11.40
  -8  -3   5  305.51   10.44
   8  -3  -5  300.95   10.58
  -8  -3   5  311.18   12.03
   8  -3  -5  311.76   14.07
  -8  -3   5  316.05   10.34
  -8   3   5  309.84   12.89
   8  -3  -5  312.33   10.28
  -8  -3   5  295.22   11.95
  -8   3   5  295.61   13.01
   8  -3  -5  325.54   12.91
   8   3  -5  319.80   13.54
  -8  -3   5  296.60   12.58
   0   6   7   20.52    3.49
   0   6   7   20.90    2.82
   0  -6  -7   17.54    2.74
   0   6  -7   15.30    4.57
   0  -6   7   19.22    3.44
   0  -6   7   19.18    2.99
   0   9  -5   42.92    5.17
   0   9  -5   44.22    4.40
   0   9  -5   45.93    4.34
   0  -9  -5   45.56    3.36
   0  -9  -5   45.53    3.79
   0  -9  -5   44.88    4.05
   0   9   5   43.79    4.07
   0  -9   5   46.10    4.31
   0  -9   5   45.43    3.91
   0   9   5   43.24    3.48
   2  -2   7    8.73    2.01
   2   2   7    5.97    2.15
   2  -2   7    8.39    3.51
   2  -2   7    8.81    2.25
   2  -2   7    8.95    2.68
   2   2   7    7.27    1.96
   2   2   7    7.52    2.58
   2   2   7    8.38    4.73
   2   2   7    8.54    2.37
  -2  -2  -7    7.38    2.18
   2 -11  -1  408.75   13.24
  -2  11   1  421.66   14.23
   2  11  -1  399.60   14.22
  -2  11   1  408.98   15.12
   2 -11  -1  419.85   14.07
   2  11  -1  405.20   14.25
   2  11  -1  406.30   14.13
  -2  11   1  399.19   13.37
   2 -11  -1  425.91   13.54
  -2 -11   1  399.60   12.86
   2  11  -1  383.08   12.80
  -2  11   1  420.48   15.76
  -2 -11   1  391.41   13.50
  -7  -5   6  110.31    5.27
   7   5  -6  107.51    6.18
  -7   5   6  106.76    7.23
  -7  -5   6  101.05    5.46
   7  -5  -6  105.19    5.32
  -7   5   6  105.55    7.63
   7  -5  -6  103.40    6.21
  -7  -5   6   99.47    6.77
   7   5  -6  106.79    7.43
  -7  -5   6  104.18    6.72
  -7  -5   6  101.70    6.20
   7  -5  -6  104.00    5.46
  -8  -1   1  239.72    8.80
  -8  -1   1  230.71    9.99
   8  -1  -1  238.92   10.62
  -8   1   1  235.10   10.20
   8  -1  -1  226.86    8.23
   8   1  -1  241.35    8.54
   8  -1  -1  228.41    8.93
   8   1  -1  237.86    9.23
   8  -1  -1  232.01   13.82
  -8  -1   1  245.43   11.07
   8   1  -1  242.33   10.61
  -8   1   1  233.37    8.74
  -8  -1   1  235.40    9.73
   0 -11  -2 1324.32   34.62
   0 -11  -2 1291.80   33.06
   0  11   2 1295.30   35.91
   0  11  -2 1154.42   33.15
   0  11  -2 1362.66   36.39
   0 -11   2 1286.95   33.11
   0  11   2 1304.86   35.80
   0 -11  -2 1217.72   32.43
   0 -11   2 1261.97   33.52
   0  11   2 1330.48   35.12
   0  11  -2 1290.21   35.77
   8  -3  -2  123.34    5.94
   8  -3  -2  123.93    8.07
  -8  -3   2  118.26    6.54
  -8   3   2  129.38    6.03
  -8  -3   2  126.60    7.84
  -8   3   2  118.64    7.75
   8   3  -2  121.47    6.54
  -8  -3   2  119.68    5.57
  -8   3   2  119.80    7.21
   8  -3  -2  123.03    7.32
   8  -3  -2  128.43    9.59
   8  -3  -2  121.30    6.12
   8   3  -2  112.82    7.10
  -8  -3   2  114.71    6.89
   4   7  -7  191.95    9.26
  -4  -7   7  185.04    8.10
   4  -7  -7  185.59    7.24
   4   7  -7  188.41    9.22
  -4   7   7  183.46    7.36
   4  -7  -7  178.12    7.63
  -4   7   7  179.87    9.27
  -4  -7   7  188.34    8.98
  -4  -7   7  193.67    8.70
   4   7  -7  189.71    9.08
  -1  -7  -6  144.24    6.49
  -1   7  -6  142.47   10.31
  -1   7  -6  135.61    7.24
   1  -7   6  133.39    6.48
   1  -7   6  134.30    7.49
   1   7   6  136.55    6.84
   5  -9  -1    2.77    1.97
   5   9  -1    2.74    2.29
  -5   9   1    4.12    4.31
   5   9  -1    2.14    2.36
   5   9  -1    2.89    2.63
  -5   9   1    3.25    3.04
  -5  -9   1    2.37    2.57
  -5   9   1    3.59    2.47
   5  -9  -1    2.65    2.75
  -5   9   1    3.00    1.84
   5  -9  -1    3.35    2.24
  -6  -8   3 1126.28   31.02
   6  -8  -3 1139.60   32.20
  -6  -8   3 1119.85   29.22
   6   8  -3 1148.56   31.69
  -6  -8   3 1131.45   30.43
   6   8  -3 1196.15   34.15
   6  -8  -3 1139.30   31.23
  -6   8   3 1160.70   34.22
   6  -8  -3 1119.12   29.61
  -6   8   3 1135.33   29.55
  -6   8   3 1130.62   37.42
  -6   8   3 1114.45   31.69
  -4  10   2   31.33    3.49
  -4 -10   2   34.35    3.33
   4  10  -2   34.26    3.98
   4  10  -2   34.24    3.69
   4 -10  -2   34.24    3.73
  -4 -10   2   36.24    3.97
   4  10  -2   35.26    4.12
   4  10  -2   34.52    4.08
  -4  10   2   32.11    4.50
   4 -10  -2   35.82    4.01
  -4  10   2   33.48    4.96
   0  -3   8   52.48    4.61
   0   3   8   40.39    6.28
   0   3   8   41.02    4.33
   0  -3   8   46.87    3.85
   0  -3   8   50.31    4.27
   0  -3   8   49.40    4.59
   0  -3   8   48.01    4.63
   0   3   8   45.18    4.03
   0   3   8   41.61    3.69
   7  -3   1  295.61   11.98
  -7   3  -1  307.04   10.57
  -7  -3  -1  280.52   11.02
  -7   3  -1  297.99   12.34
  -7  -3  -1  278.18   11.32
   7   3   1  263.40    9.94
  -7  -3  -1  290.14   10.08
   7  -3   1  293.79   10.04
  -7   3  -1  286.04   11.22
   7   3   1  269.93   10.94
   7  -3   1  297.41   12.92
  -4  -9   5    6.88    2.46
  -4   9   5    7.40    3.25
   4   9  -5    6.64    2.80
  -4  -9   5    8.12    2.33
  -4   9   5    6.35    2.83
  -4   9   5    7.89    2.46
   4  -9  -5    6.79    2.22
   4   9  -5    7.99    2.98
   4  -9  -5    6.16    2.15
   4   9  -5    8.45    3.11
  -4   9   5    6.66    2.23
  -6  -2  -3   14.14    3.03
  -6   2  -3   12.94    2.59
  -6   2  -3   12.92    2.29
  -6   2  -3   13.35    2.98
   6   2   3   14.10    3.03
   6   2   3   13.43    3.67
   6   2   3   16.45    2.98
   6  -2   3   11.18    2.44
   6  -2   3   13.92    2.34
   6  -2   3   12.87    4.03
   3  10  -4    1.77    2.66
  -3  10   4    2.09    2.41
   3  10  -4    1.22    2.69
   3 -10  -4    2.54    1.87
   3  10  -4    1.59    2.39
  -3  10   4    3.16    2.81
   3 -10  -4    1.97    1.72
  -3  10   4    1.47    1.72
  -3 -10   4    1.59    2.15
  -3  10   4    2.78    2.16
   6   8  -2  123.32    6.80
   6  -8  -2  131.49    7.24
  -6   8   2  127.18    7.53
  -6   8   2  122.82    5.91
   6  -8  -2  129.09    7.50
  -6  -8   2  122.48    5.37
   6   8  -2  120.12    7.38
  -6  -8   2  127.70    7.11
   6  -8  -2  122.99    5.90
  -6   8   2  122.61    8.29
  -6   8   2  125.29   10.24
  -2 -11   0  162.69    7.26
   2  11   0  173.96    8.13
  -2  11   0  172.99    7.94
   2  11   0  173.55    8.43
   2 -11   0  175.32    7.98
   2 -11   0  180.27    7.62
  -2  11   0  164.10    7.06
   2  11   0  171.07    7.63
  -2  11   0  160.84    8.86
  -2  11   0  170.01    8.94
  -2 -11   0  168.37    7.81
   2 -11   0  172.67    7.32
   2  11   0  174.10    8.20
   8   2  -6  994.32   29.52
  -8   2   6  929.28   28.52
  -8  -2   6  946.92   25.39
   8  -2  -6  997.22   26.00
   8   2  -6  971.82   26.52
   8  -2  -6  953.84   26.89
  -8  -2   6 1023.97   30.98
  -8  -2   6  981.35   28.61
  -8  -2   6 1020.46   26.30
   8  -2  -6  976.40   31.80
  -8   2   6  965.49   28.08
   4  10  -1  239.97   10.02
  -4 -10   1  235.71    9.11
   4 -10  -1  219.48    9.64
  -4 -10   1  229.19    9.70
  -4  10   1  217.66   10.26
   4  10  -1  236.56    9.86
   4  10  -1  227.07    9.27
   4  10  -1  229.71   10.27
  -4  10   1  234.01    9.38
  -4  10   1  234.28   11.40
   4 -10  -1  231.31    9.73
  -4  10   1  221.82   11.21
   0 -10   4  131.48    6.47
   0 -10  -4  120.32    6.32
   0  10   4  117.47    6.73
   0 -10  -4  122.12    5.75
   0 -10  -4  119.68    6.20
   0  10   4  118.80    6.97
   0  10  -4  127.89    7.30
   0  10   4  117.32    5.95
   0 -10   4  116.22    6.25
  -3   2   9  501.88   17.50
  -3  -2   9  512.80   14.61
  -3   2   9  503.16   17.81
   3   2  -9  474.66   21.06
  -3  -2   9  501.05   17.74
  -3   2   9  489.56   14.95
  -3  -2   9  509.37   15.37
  -3  -2   9  501.26   17.35
  -3  -2   9  497.70   16.66
  -3   2   9  499.24   14.48
  -4   2   9  145.92    6.65
  -4  -2   9  144.21    8.26
   4   2  -9  147.00   10.82
  -4   2   9  152.63    6.35
  -4  -2   9  149.35    6.21
  -4   2   9  156.90    8.76
  -4  -2   9  152.14    8.72
  -4   2   9  151.13    8.47
  -2   0   9   -0.09    1.66
  -2   0   9    0.50    2.56
  -2   0   9   -0.16    1.40
  -2   0   9    0.61    1.40
  -2   0   9    0.70    2.82
  -7  -6   5 6095.45   56.84
  -7  -6   5 6286.40   45.26
  -7  -6   5 5956.37  136.09
   7   6  -5 6145.35   53.82
  -7  -6   5 6302.03   68.81
   7  -6  -5 5892.39  138.35
  -7   6   5 5820.95  138.04
   7   6  -5 6124.30   62.87
  -7  -6   5 6059.47  144.88
   7  -6  -5 6024.71  139.61
   2  11  -2  400.16   14.28
  -2  11   2  398.48   12.90
  -2 -11   2  386.27   12.74
   2 -11  -2  397.14   12.70
   2 -11  -2  397.19   13.36
   2  11  -2  397.41   14.19
  -2  11   2  407.69   15.31
   2  11  -2  396.77   13.91
  -2  11   2  409.66   13.80
  -2 -11   2  379.31   13.16
   2 -11  -2  395.50   13.08
  -2  11   2  396.91   14.58
   5   0  -9 1302.72   35.06
  -5   0   9 1250.64   34.95
  -5   0   9 1246.69   31.45
  -5   0   9 1273.94   36.55
  -1   5  -7   83.67    8.70
   1  -5   7   82.78    5.04
  -1  -5  -7   83.18    5.06
   1   5   7   83.78    5.35
   1  -5   7   80.97    5.72
   1   5   7   84.14    5.21
   1  -5   7   84.92    5.29
  -6   5  -2  795.71   23.21
   6   5   2  844.43   24.64
  -6   5  -2  842.33   23.08
   6  -5   2  837.48   26.53
   6   5   2  795.19   22.51
   6  -5   2  814.47   22.25
  -6   5  -2  768.47   22.44
  -6   5  -2  819.55   24.76
  -6  -5  -2  807.88   23.57
   8  -4  -4  430.96   16.65
   8  -4  -4  409.98   14.95
   8   4  -4  468.01   15.07
  -8  -4   4  460.32   16.11
  -8  -4   4  446.48   16.24
   8   4  -4  454.36   16.94
   8  -4  -4  402.89   12.95
   8  -4  -4  422.63   13.08
  -8  -4   4  463.78   13.73
  -8   4   4  421.88   15.61
  -8  -4   4  451.00   15.11
  -8  -4   4  446.97   13.79
   4   4   5  590.55   17.62
   4   4   5  567.78   17.77
   4  -4   5  548.24   16.48
   4  -4   5  556.26   19.42
  -4  -4  -5  567.49   17.56
  -1   7   7   16.32    3.65
  -1  -7   7   18.72    3.09
   1   7  -7   20.61    4.31
  -1  -7   7   20.95    3.14
  -1  -7   7   22.05    3.25
  -1   7   7   17.64    2.26
   1  -7  -7   16.63    2.45
   1  -7  -7   16.77    2.24
  -1   7   7   16.99    2.86
   1  -7  -7   16.14    2.58
  -2   1   9  148.02    6.66
  -2  -1   9  155.48    6.85
  -2   1   9  150.94    6.94
  -2  -1   9  160.86    6.37
  -2  -1   9  162.02    8.54
  -2   1   9  153.66    6.29
  -2   1   9  148.91    8.37
  -2  -1   9  162.93    8.47
  -2   1   9  149.64    8.16
   7  -5   0    1.08    1.73
  -7   5   0    0.56    3.00
   7  -5   0    0.84    3.40
  -7  -5   0    0.52    2.56
  -7   5   0    0.85    2.15
  -7  -5   0    0.93    2.73
   7  -5   0    0.27    2.50
  -7   5   0    0.61    1.73
  -7  -5   0    0.46    1.26
   8   2  -1 1616.46   39.40
   8  -2  -1 1614.73   40.37
  -8  -2   1 1644.15   43.90
  -8   2   1 1600.21   43.42
   8  -2  -1 1585.86   43.17
  -8   2   1 1713.05   42.08
  -8  -2   1 1564.47   41.05
  -8  -2   1 1632.99   40.19
  -8   2   1 1682.95   43.79
   8  -2  -1 1619.68   47.90
   8   2  -1 1659.67   43.75
  -8  -2   1 1661.84   42.41
   8   2  -1 1650.11   41.49
   8  -2  -1 1593.04   40.33
   4  10  -3  804.75   23.77
  -4 -10   3  777.29   22.91
   4 -10  -3  818.07   23.27
   4 -10  -3  793.74   21.83
   4  10  -3  751.76   23.15
  -4  10   3  803.41   25.38
  -4  10   3  813.30   25.39
  -4  10   3  801.64   22.87
   4  10  -3  776.03   22.46
   0   8   6    4.24    2.49
   0  -8  -6    2.32    1.50
   0   8   6    2.33    3.02
   0   8  -6    1.45    3.24
   0  -8   6    0.35    2.17
   0  -8   6    1.19    2.11
   0  -8   6    2.68    2.36
   0  -8  -6    2.14    2.25
   0   8  -6    0.80    2.36
   0  -8  -6    3.41    1.99
  -8   4   3 4295.12  104.76
   8  -4  -3 4414.60  108.90
   8  -4  -3 4164.67  101.08
   8   4  -3 4212.02  100.56
  -8  -4   3 4239.46  102.56
  -8  -4   3 4164.36  100.84
  -8  -4   3 4127.38   95.00
   8  -4  -3 4116.81   96.24
  -8  -4   3 4286.98   98.65
  -8   4   3 4290.26  104.97
   8  -4  -3 4141.16   97.22
  -8   4   3 4472.31  103.58
  -5   1   9  309.00   10.29
   5   1  -9  268.22   10.81
   5   1  -9  284.85   18.72
  -5  -1   9  265.83   11.53
  -5   1   9  306.52   13.16
  -5   1   9  311.96   12.87
   5  -1  -9  322.85   12.15
  -5  -1   9  282.94   12.67
   5  -9  -4  190.65    8.48
  -5  -9   4  206.61    9.26
   5   9  -4  211.15    9.52
   5   9  -4  206.45    9.21
  -5   9   4  192.97   10.00
   5  -9  -4  188.49    8.90
  -5   9   4  201.47    8.24
  -5   9   4  190.92   10.73
   5   9  -4  211.14   10.40
  -5  -9   4  210.92    8.95
   5   9  -4  210.58    9.12
  -5  -9   4  207.00    8.49
  -5   9   4  193.11    9.61
   5  -9  -4  189.38    7.55
  -6   8   4   54.86    4.05
  -6   8   4   51.47    6.95
   6   8  -4   56.79    5.43
  -6  -8   4   52.86    4.78
   6   8  -4   56.09    5.27
  -6  -8   4   53.09    4.93
   6   8  -4   56.74    4.91
  -6  -8   4   55.84    4.38
   6  -8  -4   53.28    4.59
  -6  -8   4   54.20    4.66
  -6   8   4   53.20    5.42
   6  -8  -4   50.00    4.67
  -6   8   4   52.57    5.73
   6  -8  -4   49.43    3.77
   7   4  -7  633.94   20.61
  -7  -4   7  634.41   20.22
  -7  -4   7  634.81   18.40
   7  -4  -7  585.97   17.22
   7  -4  -7  582.23   18.24
  -7   4   7  614.82   21.22
   7  -4  -7  551.70   16.10
  -7  -4   7  618.99   19.38
  -7  -4   7  626.44   21.05
   7   4  -7  629.82   19.30
   5  -5  -8  384.76   12.03
  -5   5   8  378.03   14.67
   5   5  -8  375.18   14.05
  -5   5   8  389.08   14.86
  -5  -5   8  379.54   12.74
   5   5  -8  384.85   14.17
  -5  -5   8  378.21   13.67
  -5  -5   8  385.62   14.20
  -5  -5   8  425.57   16.65
  -5   5   8  370.57   11.68
   5   5  -8  386.26   14.22
   7   0  -8   -2.69    2.22
  -7   0   8    1.76    3.13
   7   0  -8    1.28    2.51
   7   0  -8    1.46    1.78
  -7   0   8    1.48    3.64
  -2  -6  -6 3823.55   91.22
  -2   6  -6 3724.20  102.61
   2   6   6 3728.36   88.23
   2  -6   6 3915.49   92.97
   2  -6   6 3747.68   90.13
   5  -6   3   42.29    3.57
  -5   6  -3   44.09    3.88
  -5   6  -3   43.14    4.57
  -5  -6  -3   39.35    4.19
  -5   6  -3   50.41    7.13
   5   6   3   38.74    4.08
   5  -6   3   44.25    5.06
   7  -6  -1  945.68   25.07
  -7  -6   1  933.04   24.35
  -7   6   1  902.51   27.24
  -7   6   1  963.23   25.63
  -7   6   1 1029.99   31.57
   7  -6  -1  903.29   27.54
  -7  -6   1  949.72   27.34
   7  -6  -1  957.12   28.36
  -3  -9  -3    6.92    2.40
  -3  -9  -3    7.88    1.74
  -3   9  -3   10.99    4.22
   3   9   3    7.62    2.62
  -3   9  -3   10.33    2.72
   3  -9   3   10.82    2.40
   3   9   3    7.98    2.40
  -3   9  -3   10.72    2.44
  -3  -9  -3    8.45    2.77
   2   3   7  149.35    7.60
  -2  -3  -7  146.95    6.71
   2   3   7  155.01    7.43
   2  -3   7  152.20    8.12
   2  -3   7  152.07    8.57
   2  -3   7  151.52    6.84
   2   3   7  147.67    6.96
   2   3   7  148.41   10.62
   2  -3   7  153.42    7.25
  -2  -9  -4  702.92   20.50
  -2   9  -4  740.07   25.15
  -2  -9  -4  820.83   22.55
   2   9   4  796.05   22.86
  -2  -9  -4  806.54   23.25
  -2   9  -4  764.56   22.11
   2  -9   4  756.17   21.56
   3   4   6 1563.54   40.29
   3   4   6 1573.50   40.04
   3  -4   6 1629.02   40.60
  -3  -4  -6 1591.99   40.58
   3  -4   6 1608.17   43.16
   7   1  -8  471.70   16.58
  -7  -1   8  450.74   16.93
  -7   1   8  488.28   18.10
   7   1  -8  436.42   16.01
  -7  -1   8  460.59   16.57
  -7   1   8  488.34   17.28
   7  -1  -8  528.98   17.79
   6   4  -8  822.68   25.39
   6  -4  -8  821.17   21.79
  -6  -4   8  808.87   24.02
  -6  -4   8  841.75   26.40
  -6   4   8  795.25   25.32
   6   4  -8  855.37   25.93
   6   4  -8  866.10   25.60
  -6  -4   8  824.49   27.39
  -6   4   8  815.54   25.11
   3  -8   4  617.11   17.98
  -3  -8  -4  624.06   17.96
   3   8   4  619.22   18.93
  -3   8  -4  635.58   24.60
  -3  -8  -4  570.18   17.97
  -3   8  -4  614.47   18.63
  -3   8  -4  593.40   18.72
   1   5  -8   13.56    4.62
  -1  -5   8   11.29    3.01
  -1   5   8    8.42    2.79
  -1  -5   8   12.32    2.76
  -1   5   8    7.69    2.28
  -1   5   8    8.65    1.90
  -1  -5   8   11.97    3.22
   5   4   4  291.14   11.15
   5  -4   4  270.80   12.02
  -5  -4  -4  292.52   11.06
  -5   4  -4  285.99   10.25
  -5   4  -4  290.16   11.23
  -5   4  -4  288.22   11.39
   5  -4   4  282.77    9.98
   5   4   4  298.76   10.94
   6  -8  -1   60.37    5.19
  -6   8   1   57.18    5.83
   6   8  -1   62.25    5.54
  -6  -8   1   59.02    5.02
  -6  -8   1   61.81    3.76
  -6   8   1   60.89    4.17
   6  -8  -1   58.60    4.11
   6  -8  -1   60.29    4.98
  -6   8   1   62.50    8.30
   6   8  -1   61.52    4.72
  -6   8   1   57.83    5.13
   1  11   2  127.18    7.15
  -1  11  -2  106.78    7.23
  -1 -11  -2  114.24    5.99
  -1 -11  -2  129.59    6.44
   1 -11   2  112.55    5.87
  -1  11  -2  105.32    7.09
  -1  11  -2  119.10    6.78
   1  11   2  125.30    6.83
  -1 -11  -2  122.46    6.46
  -6  -7   6  112.65    6.98
   6   7  -6  106.60    6.76
  -6  -7   6  112.48    6.85
  -6  -7   6  108.21    6.78
   6   7  -6  114.30    7.63
  -6  -7   6  109.78    5.87
  -6   7   6  114.66    7.42
   6  -7  -6  108.42    5.41
   6  -7  -6  113.05    6.19
  -6   7   6  114.02    5.79
   6   7  -6  110.48    6.50
   6  -3   3  713.90   22.90
  -6   3  -3  704.74   20.74
  -6   3  -3  713.14   22.06
  -6   3  -3  701.37   19.81
   6   3   3  736.04   22.05
   6   3   3  729.12   21.08
   6  -3   3  730.10   20.42
  -6  -3  -3  729.16   21.61
  -2   2   9   73.40    5.75
  -2   2   9   68.26    4.53
  -2  -2   9   64.53    4.21
  -2   2   9   70.54    5.53
  -2   2   9   70.63    4.01
  -2  -2   9   67.91    5.51
  -2  -2   9   66.00    3.91
  -2  -2   9   69.74    5.13
  -2  -2   9   67.76    5.53
  -5  -2   9  932.64   27.62
  -5   2   9  917.21   27.31
   5  -2  -9  950.09   27.33
   5   2  -9  949.79   27.03
  -5  -2   9  930.67   28.84
  -5   2   9  887.91   23.30
  -5   2   9  937.66   28.16
   5   2  -9  880.62   43.05
  -8   4   5  602.21   20.77
   8  -4  -5  621.82   17.66
   8  -4  -5  628.28   18.03
  -8  -4   5  618.99   21.06
   8   4  -5  642.43   19.17
   8  -4  -5  635.68   21.21
  -8  -4   5  632.29   20.41
  -8  -4   5  617.73   19.04
  -8   4   5  636.45   20.71
  -8  -4   5  608.62   17.69
   8   4  -5  650.07   21.54
  -8  -4   5  641.29   17.77
   4 -10   0 1273.94   33.09
  -4  10   0 1271.77   37.50
  -4  10   0 1222.56   35.20
   4 -10   0 1281.86   34.14
   4  10   0 1259.84   34.75
  -4 -10   0 1209.65   31.22
   4  10   0 1217.50   32.79
   4  10   0 1236.33   32.75
  -4 -10   0 1227.08   33.20
   4 -10   0 1161.71   32.28
  -4  10   0 1237.15   32.66
  -4  10   0 1202.61   36.23
  -8   3   6   86.50    7.09
  -8  -3   6   93.32    6.42
   8   3  -6  100.98    7.01
   8   3  -6   97.98    5.80
  -8  -3   6   96.44    6.91
  -8  -3   6   98.77    5.26
   8  -3  -6   88.14    5.14
   8  -3  -6   91.24    7.01
   8  -3  -6   94.42    5.09
  -8  -3   6  103.01    5.05
  -8   3   6   90.24    6.71
  -8  -3   6   97.04    6.14
  -2 -11  -1   89.15    4.97
   2 -11   1   92.42    5.18
   2  11   1   96.88    6.13
   2  11   1   97.59    6.01
  -2  11  -1   92.77    6.66
  -2  11  -1   92.77    6.71
  -2  11  -1   95.33    5.73
   2  11   1   95.80    5.63
  -2 -11  -1   97.33    5.90
   1  11  -3  262.53   12.15
   1  11  -3  279.79   11.65
  -1  11   3  294.18   10.99
   1 -11  -3  278.78   10.16
  -1  11   3  250.59    9.33
   1 -11  -3  289.90   10.72
  -1  11   3  291.19   12.07
   1  11  -3  286.34   11.68
   1 -11  -3  284.73   10.08
  -1 -11   3  278.80   10.18
  -1  11   3  287.13   11.52
  -1 -11   3  274.97   10.55
   1  11  -3  278.17   11.15
   3   3  -9   94.34    8.83
  -3  -3   9   94.78    6.09
  -3   3   9   91.41    4.67
  -3   3   9   89.61    6.36
  -3  -3   9   93.66    6.59
  -3  -3   9   94.70    6.74
  -3   3   9   91.44    6.62
  -4  -3   9 1443.77   39.24
  -4   3   9 1501.16   40.62
   4   3  -9 1457.92   42.91
  -4   3   9 1503.60   37.09
  -4  -3   9 1465.07   39.68
  -4  -3   9 1493.76   41.58
  -4   3   9 1490.98   40.72
   3  -6  -8    1.39    1.71
  -3   6   8    1.96    2.92
  -3  -6   8    1.07    2.67
  -3   6   8    2.05    2.00
  -3  -6   8    1.21    1.90
   3   6  -8    0.94    2.72
  -3  -6   8    1.26    2.58
  -5  -9   0   43.88    4.28
  -5   9   0   47.06    3.88
  -5   9   0   45.66    6.60
   5   9   0   45.20    4.21
   5  -9   0   39.12    4.54
  -5   9   0   43.47    5.27
   5  -9   0   46.18    3.78
   5  -9   0   45.25    4.39
  -5   9   0   44.85    4.45
  -5  -9   0   42.47    3.46
   5   9   0   44.13    3.82
   5   9   0   47.74    4.72
   5  -8  -6 1596.97   39.56
   5   8  -6 1654.10   45.42
  -5   8   6 1580.82   45.04
  -5  -8   6 1609.95   41.98
   5   8  -6 1651.78   43.09
   5   8  -6 1672.99   43.92
  -5  -8   6 1573.89   41.07
  -5   8   6 1590.67   39.46
  -5   8   6 1565.11   43.84
  -5   8   6 1607.60   40.42
   5  -8  -6 1518.36   39.67
  -5  -8   6 1590.67   40.24
   6   6  -7   54.75    4.66
  -6  -6   7   50.72    4.08
   6  -6  -7   52.22    3.72
  -6   6   7   57.70    5.85
   6  -6  -7   30.42    3.13
   6  -6  -7   56.33    3.86
  -6   6   7   55.76    5.30
  -6  -6   7   54.44    5.18
   6   6  -7   55.34    5.19
   6   6  -7   53.93    4.99
  -6  -6   7   50.15    4.84
  -8   4   2  403.53   12.69
  -8  -4   2  402.00   12.47
   8  -4  -2  396.53   16.46
  -8  -4   2  394.42   12.65
   8  -4  -2  366.47   12.23
  -8   4   2  417.20   16.54
  -8  -4   2  398.16   14.77
  -8  -4   2  389.18   13.36
   8  -4  -2  388.81   12.90
  -8   4   2  376.63   13.92
   8  -4  -2  388.28   14.43
  -8  -4   2  374.06   13.64
   8   4  -2  410.97   13.85
   1   0   8    0.87    1.61
   1   0   8    0.89    3.24
   1   0   8    0.68    1.97
   1   0   8    0.39    1.82
   1   0   8   -0.13    2.09
  -2  10  -3    4.72    3.28
  -2 -10  -3   -0.58    2.21
  -2  10  -3   -0.00    2.07
  -2  10  -3    0.94    2.31
   2 -10   3    0.57    2.06
  -2  10  -3   -0.09    3.37
  -2 -10  -3    0.06    1.38
   2  10   3   -0.15    2.40
  -2 -10  -3    1.23    2.33
   4  -8   3   11.65    2.47
  -4   8  -3   12.16    3.08
  -4  -8  -3   13.48    2.82
   4   8   3   11.56    2.99
  -4   8  -3   11.99    4.89
  -4   8  -3   12.44    2.47
   0   4   8    2.30    1.93
   0  -4   8    1.55    2.32
   0  -4   8    1.97    2.13
   0   4   8    1.71    2.19
   0  -4   8    2.32    2.26
   0   4   8    0.98    1.87
   0   4  -8    3.82    4.95
   0   4   8    1.24    3.60
   7   4   1  116.20    6.20
  -7  -4  -1  116.53    5.64
  -7   4  -1  124.46    5.96
  -7   4  -1  118.68    7.51
   7  -4   1  115.93    5.63
   7  -4   1  118.42    7.84
   7   4   1  114.33    6.72
  -7   4  -1  111.19    6.45
  -7  -4  -1  118.22    6.65
  -7  -2   8  732.60   23.03
   7   2  -8  760.25   23.43
  -7   2   8  763.95   24.76
  -7  -2   8  712.44   23.14
   7  -2  -8  646.98   18.68
  -7   2   8  739.95   23.34
   7   2  -8  728.69   22.02
   2  -8   5 1314.02   33.84
  -2   8  -5 1264.99   33.35
  -2  -8  -5 1140.62   31.39
  -2  -8  -5 1347.96   34.44
   2   8   5 1333.55   34.89
   5   7  -7  306.49   12.34
   5  -7  -7  290.62   10.44
   5   7  -7  295.93   12.28
  -5  -7   7  290.47   10.72
   5   7  -7  301.89   11.84
  -5  -7   7  289.51   11.83
  -5   7   7  297.54   10.19
   5  -7  -7  300.79   10.14
  -5   7   7  283.17   11.97
  -5   7   7  301.49   12.70
  -5  -7   7  299.38   11.46
  -5  -7   7  298.18   11.93
   8   3  -1   59.44    4.62
  -8   3   1   56.62    5.70
  -8  -3   1   59.43    5.05
  -8   3   1   63.45    4.30
  -8  -3   1   60.09    3.96
   8  -3  -1   63.42    3.85
  -8   3   1   61.62    5.26
   8  -3  -1   62.82    4.24
   8  -3  -1   64.89    7.11
   8  -3  -1   58.76    5.15
  -8  -3   1   60.47    5.48
   8   3  -1   60.57    5.29
  -8  -3   1   60.58    4.44
  -2 -11   3  264.89   11.45
   2  11  -3  257.81   11.81
   2  11  -3  252.19   11.18
  -2  11   3  284.73   10.09
   2 -11  -3  270.53    9.20
   2 -11  -3  271.19    9.74
  -2 -11   3  265.08   10.88
   2  11  -3  268.34   12.15
  -2  11   3  268.05   12.14
   2  11  -3  261.07   11.90
  -2  11   3  269.01    9.05
   2 -11  -3  271.73    9.05
  -2  11   3  265.94   12.86
   1  -1   8  850.45   21.44
   1   1   8  869.35   27.08
   1  -1   8  856.85   24.19
   1   1   8  823.60   20.10
   1  -1   8  846.41   22.08
   1  -1   8  903.03   23.00
   1   1   8  844.44   21.40
   4  -9   2  125.90    5.43
  -4   9  -2  127.07    5.93
  -4   9  -2  128.70    9.33
  -4   9  -2  135.75    7.63
  -4  -9  -2  129.21    6.38
   4   9   2  128.79    5.79
  -4  -9  -2  122.06    5.18
   4   9   2  136.37    6.42
   8   0  -7    0.47    1.70
  -8   0   7    0.76    3.44
  -8   0   7    1.65    3.62
  -7   7   3  206.87    9.83
   7  -7  -3  169.90    8.03
   7   7  -3  211.42    9.67
   7  -7  -3  210.62    8.40
  -7  -7   3  197.10    8.19
  -7  -7   3  201.95    7.59
  -7  -7   3  205.30    6.10
  -7  -7   3  204.03    8.28
   7   7  -3  200.73    7.53
   7  -7  -3  209.49    6.73
  -7   7   3  203.59    8.72
   4   6  -8 2030.69   45.75
  -4  -6   8 1938.80   41.08
  -4  -6   8 2013.53   45.33
  -4   6   8 2005.46   45.34
   4   6  -8 1938.11   44.77
  -4   6   8 1969.87   40.76
  -4  -6   8 1955.68   43.63
   4  -6  -8 1998.35   44.40
   4   6  -8 1986.00   43.85
  -2   9   6   70.29    4.90
   2  -9  -6   69.78    4.31
   2   9  -6   67.25    5.10
   2  -9  -6   67.63    3.80
  -2  -9   6   64.92    4.75
   2   9  -6   67.41    5.32
   2  -9  -6   69.71    4.27
  -2  -9   6   65.61    4.56
  -2  -9   6   64.55    4.62
  -2   9   6   67.82    3.92
  -3  10  -2  628.24   17.93
  -3  10  -2  767.21   23.77
   3  10   2  781.96   20.67
  -3 -10  -2  747.29   18.77
  -3  10  -2  704.12   21.92
   3 -10   2  772.78   19.27
  -3  10  -2  781.55   19.83
   3  10   2  777.36   20.93
   3  10   2  753.35   19.20
  -3  10  -2  757.42   22.25
  -3 -10  -2  763.45   19.79
   3 -11  -1  511.59   14.99
  -3  11   1  512.39   14.80
   3  11  -1  531.84   15.85
  -3  11   1  508.69   16.84
  -3 -11   1  508.94   15.14
   3  11  -1  509.71   15.64
   3  11  -1  505.56   14.53
   3 -11  -1  501.86   13.95
  -3  11   1  498.49   16.53
  -3 -11   1  514.85   14.17
   3  11  -1  506.42   15.43
  -7   0  -2    0.58    1.51
   7   0   2    0.13    1.35
   7   0   2    0.58    2.24
   7   0   2    0.96    2.38
  -7   0  -2    1.20    2.01
  -7   0  -2    0.65    2.57
   8  -1  -7  516.53   20.32
   8   1  -7  584.64   16.33
  -8   1   7  502.32   17.04
   8   1  -7  575.45   17.73
   8  -1  -7  518.11   13.39
  -8  -1   7  556.17   18.38
  -8  -1   7  571.46   17.66
   8  -1  -7  489.06   14.18
  -2   6   8   63.15    3.82
   2  -6  -8   60.09    3.52
  -2  -6   8   66.74    4.85
   2   6  -8   65.50    6.26
  -2   6   8   62.52    5.22
  -2  -6   8   63.68    5.12
  -2  -6   8   67.33    4.79
  -3  -9   6  409.35   12.83
   3   9  -6  395.26   13.87
  -3  -9   6  387.99   12.79
   3   9  -6  406.46   13.71
  -3  -9   6  398.83   12.57
   3  -9  -6  384.63   11.77
  -3   9   6  342.84   10.45
  -3   9   6  398.56   13.31
   3  -9  -6  403.29   11.45
   4 -10  -4    1.79    1.94
   4 -10  -4    3.06    1.85
   4  10  -4    4.37    2.99
  -4  10   4    3.11    3.08
   4  10  -4    2.80    2.81
  -4  10   4    2.31    2.46
  -4 -10   4    2.50    2.74
  -4  10   4    2.99    2.20
   4  10  -4    3.44    2.75
   0  11  -3  690.17   19.77
   0  11   3  690.74   20.01
   0  11   3  682.36   18.32
   0  11  -3  590.88   21.49
   0 -11  -3  681.07   17.90
   0 -11   3  665.40   18.42
   0  11  -3  677.57   18.83
   0  11   3  682.62   19.32
   0 -11  -3  697.90   17.88
   0 -11  -3  616.73   16.02
   0  11   3  606.98   23.66
   0  11  -3  560.35   16.41
   3 -11  -2   46.04    3.56
  -3  11   2   44.98    4.87
  -3 -11   2   42.14    4.03
   3  11  -2   40.25    4.04
  -3  11   2   44.65    4.79
   3  11  -2   40.66    4.27
  -3 -11   2   41.20    3.73
   3  11  -2   40.49    4.32
  -3  11   2   45.88    3.90
   3 -11  -2   46.18    3.93
  -7  -7   4 2516.20   54.42
   7  -7  -4 2638.56   79.13
  -7  -7   4 2611.35   76.16
  -7   7   4 2558.02   55.30
   7  -7  -4 2668.75   78.46
  -7   7   4 2555.61   58.09
   7   7  -4 2550.11   56.09
  -7  -7   4 2532.39   55.02
   7   7  -4 2517.31   57.56
  -7  -7   4 2549.93   51.87
  -7   7   4 2635.50   77.42
  -7  -7   4 2564.87   54.55
   7   1   2  307.22   11.35
  -7   1  -2  294.33   10.60
  -7  -1  -2  299.40   10.73
   7  -1   2  301.65   12.24
  -7   1  -2  311.69    9.96
  -7  -1  -2  296.23   11.26
   7  -1   2  298.09   11.28
   7   1   2  299.43    9.98
  -7   1  -2  291.50   11.13
  -7  -1  -2  301.69    9.72
   7  -1   2  289.77    9.91
   7  -1   2  304.69    9.59
   1  -9   5  409.92   12.27
  -1   9  -5  420.56   13.00
  -1  -9  -5  398.22   11.43
   1   9   5  399.52   12.96
  -1  -9  -5  408.72   12.02
  -1  -9  -5  411.36   12.71
  -6   8   5 2337.14   52.98
  -6  -8   5 2185.99   47.41
  -6   8   5 2308.56   52.40
  -6   8   5 2219.45   55.73
   6   8  -5 2277.38   49.52
   6   8  -5 2304.34   50.64
  -6   8   5 2310.59   47.36
  -6  -8   5 2245.72   49.57
  -6  -8   5 2257.71   46.49
   6   8  -5 2223.41   50.25
   6  -8  -5 2204.97   46.51
  -6  -8   5 2262.63   48.83
   2 -10  -5  227.78    7.57
  -2  10   5  229.43    7.04
  -2  10   5  232.22    9.23
   2  10  -5  249.00   11.54
   2  10  -5  251.74   11.64
  -2 -10   5  237.21   10.57
  -2  10   5  227.56    8.45
   2 -10  -5  222.63    6.78
   2 -10  -5  235.11    9.83
   1 -10   4  512.98   14.36
   1  10   4  486.52   14.61
  -1 -10  -4  452.99   12.62
  -1 -10  -4  495.92   13.77
  -1 -10  -4  487.77   14.17
  -1  10  -4  497.32   17.20
  -1   0   9  490.56   13.55
  -1   0   9  501.98   12.87
  -1   0   9  504.46   16.43
  -1   0   9  491.48   13.91
  -1   0   9  496.42   15.69
   8   0   0  627.86   16.64
  -8   0   0  654.18   16.57
   8   0   0  628.75   15.68
  -8   0   0  594.92   16.71
  -8   0   0  633.06   17.92
   8   0   0  616.11   18.29
  -8   0   0  575.13   17.87
   6   7   1    5.00    2.45
   6  -7   1    3.77    2.62
  -6  -7  -1    4.31    1.62
   6  -7   1    4.17    2.00
  -6   7  -1    1.10    5.00
  -6   7  -1    4.77    2.10
  -6   7  -1    4.90    1.67
  -6   7  -1    4.69    2.98
   2   3  -9  754.87   26.83
  -2   3   9  789.22   21.69
  -2   3   9  722.59   17.39
  -2  -3   9  775.97   21.85
  -2  -3   9  779.99   21.85
  -2   3   9  777.46   19.58
  -2  -3   9  781.20   20.64
  -2  -3   9  781.87   19.24
  -2  -3   9  786.69   21.03
   6   0  -9    1.04    2.29
  -6   0   9    3.16    3.67
  -6   0   9    1.43    3.43
   7  -6  -6    1.10    2.06
  -7   6   6    2.32    3.26
   7   6  -6    2.91    2.36
  -7  -6   6    3.21    2.20
  -7  -6   6    2.44    3.29
   7   6  -6    2.14    2.90
  -7  -6   6    3.15    2.71
  -7   6   6    1.31    3.75
  -7  -6   6    3.18    3.19
  -7  -6   6    2.25    1.94
   7  -6  -6    1.80    2.41
   7   7  -2   11.42    3.09
  -7   7   2   13.10    3.95
   7  -7  -2   13.18    2.64
   7  -7  -2   17.95    3.55
   7  -7  -2   12.66    3.29
  -7   7   2   12.58    3.46
  -7  -7   2   11.09    2.68
  -7  -7   2   11.67    2.07
   7   7  -2   13.71    4.09
  -7  -7   2   12.83    3.32
  -7  -7   2   11.45    3.14
  -5   3   9  690.42   16.88
  -5   3   9  666.95   20.02
  -5  -3   9  676.70   18.91
   5   3  -9  689.14   21.60
   5   3  -9  688.48   18.84
  -5  -3   9  684.66   20.04
  -5  -3   9  676.85   20.53
  -5   3   9  676.46   20.15
   1   2   8   -0.21    2.07
   1  -2   8    0.45    1.91
   1   2   8   -0.26    1.83
   1  -2   8    0.48    2.79
   1   2   8   -0.53    3.44
   1  -2   8    0.50    1.92
  -1   1   9  356.90   11.37
  -1  -1   9  375.46   13.40
  -1   1   9  364.41   11.49
  -1  -1   9  377.66   12.84
  -1  -1   9  367.32   13.00
  -1   1   9  365.14   12.72
  -1  -1   9  379.21   10.43
  -1   1   9  367.69   10.48
  -1  -1   9  357.82   11.50
   8   1   0  158.27    5.41
  -8  -1   0  159.56    7.13
   8  -1   0  160.81    6.24
  -8  -1   0  162.27    5.90
  -8   1   0  163.43    5.95
  -8   1   0  168.13    8.22
  -8   1   0  154.70    6.99
   8   1   0  158.70    6.37
  -8  -1   0  158.16    6.41
   8  -1   0  157.78    7.61
   8  -1   0  156.40    5.51
   8   1   0  156.88    7.51
   2   4   7   95.90    5.43
   2  -4   7   83.62    5.81
   2   4   7  105.31    5.28
   2  -4   7   91.08    5.15
  -2  -4  -7   97.08    4.96
   2  -4   7   88.20    4.74
  -3   8   7   26.61    4.05
  -3   8   7   27.66    2.66
   3  -8  -7   26.56    2.74
   3  -8  -7   25.20    2.77
  -3  -8   7   26.53    3.18
   3   8  -7   26.68    3.75
   3   8  -7   27.54    3.72
  -3  -8   7   27.05    3.37
  -3  -8   7   28.03    3.69
   5   9  -5  659.29   19.19
  -5  -9   5  630.64   17.91
   5  -9  -5  687.28   17.17
   5   9  -5  659.55   18.70
   5  -9  -5  698.53   18.49
  -5   9   5  679.42   20.59
  -5   9   5  639.57   19.10
  -5   9   5  656.68   20.86
   5   9  -5  638.39   19.46
  -5  -9   5  669.23   18.28
  -5  -9   5  643.26   17.04
  -5   9   5  672.98   17.49
   8   5  -4 1243.64   29.06
  -8   5   4 1070.03   29.10
  -8  -5   4 1173.55   26.50
   8  -5  -4 1208.27   30.60
  -8  -5   4 1199.76   29.67
  -8   5   4 1162.27   29.40
  -8  -5   4 1177.20   29.77
   8   5  -4 1175.20   29.84
  -8  -5   4 1235.60   29.40
   8  -5  -4 1175.42   25.99
  -8  -5   4 1211.92   26.25
   4  -5   5  273.64    9.22
   4   5   5  289.84   10.21
   4   5   5  288.36   10.50
  -4  -5  -5  296.36   10.46
   6  -1  -9  563.00   16.67
  -6  -1   9  567.45   18.51
   6   1  -9  580.20   17.07
  -6  -1   9  560.20   17.54
  -6   1   9  527.87   16.80
   6   1  -9  550.63   20.74
  -6   1   9  549.23   18.16
  -8  -5   3   19.51    2.48
  -8  -5   3   18.49    2.97
   8  -5  -3   20.65    2.99
  -8  -5   3   19.36    3.29
  -8  -5   3   20.70    4.15
  -8   5   3   19.62    4.90
  -8   5   3   21.62    3.94
   8   5  -3   19.33    3.39
  -8  -5   3   18.01    3.74
   8  -5  -3   22.51    4.02
  -3 -11   0   10.17    2.20
  -3 -11   0   10.25    2.83
  -3  11   0   10.81    2.36
  -3  11   0   13.20    3.60
   3  11   0    8.79    2.34
   3  11   0   12.62    2.76
  -3  11   0   12.84    3.44
   3  11   0    8.97    2.76
  -1  -9   6 1851.54   40.10
  -1  -9   6 1925.12   42.27
   1  -9  -6 1678.15   36.42
   1   9  -6 1873.71   43.89
   1   9  -6 1891.42   42.71
  -1   9   6 1758.85   38.86
   1  -9  -6 1794.44   38.05
   1  -9  -6 1831.45   39.97
  -3  -7  -5    4.06    2.48
  -3  -7  -5    2.53    2.50
   3   7   5    3.73    2.54
  -3   7  -5    1.62    2.05
   3  -7   5    1.27    2.49
  -4   7  -4  381.10   13.39
   4  -7   4  384.19   11.50
   4   7   4  385.25   12.32
  -4  -7  -4  380.26   12.32
  -4   7  -4  386.26   18.55
  -4   7  -4  370.58   13.22
  -1  10   5    4.68    1.92
   1  10  -5    5.36    2.91
   1 -10  -5    4.48    2.03
  -1  10   5    5.48    2.76
   1  10  -5    3.92    2.39
  -1 -10   5    5.35    2.39
   1 -10  -5    4.23    2.31
   1 -10  -5    4.19    1.83
  -1  10   5    3.74    2.53
   8  -2  -7  349.25   14.08
   8   2  -7  337.57   11.39
  -8  -2   7  339.61   12.71
   8  -2  -7  341.75   10.14
  -8   2   7  335.02   13.48
  -8  -2   7  336.93   13.85
   8   2  -7  339.25   12.90
   8  -2  -7  348.41   11.16
   0  -7   7    1.94    2.27
   0  -7   7    0.89    2.23
   0   7  -7   -0.40    3.56
   0   7   7    0.85    2.51
   0  -7  -7    0.80    1.57
   0   7   7    0.30    1.69
   0  -7   7    0.89    2.29
   7  -5  -7    6.71    1.83
   7   5  -7    4.39    2.94
  -7   5   7    7.02    3.79
  -7  -5   7    4.71    2.90
  -7  -5   7    5.10    3.06
  -7   5   7    6.93    3.57
   7   5  -7    3.43    2.35
  -7  -5   7    3.36    1.89
  -7  -5   7    4.83    2.76
  -2  -8   7  622.97   17.34
   2  -8  -7  596.92   15.57
  -2  -8   7  603.15   17.34
   2   8  -7  618.35   18.21
   2   8  -7  614.39   19.55
  -2   8   7  582.35   16.57
  -2   8   7  616.73   18.55
  -2   8   7  617.92   16.02
   2  -8  -7  539.78   14.04
  -2  -8   7  603.60   16.87
  -3  10   5  394.86   14.45
  -3 -10   5  422.17   13.28
   3  10  -5  406.79   13.84
   3 -10  -5  381.77   11.13
   3 -10  -5  389.99   12.55
  -3  10   5  391.03   13.34
  -3 -10   5  401.90   13.19
  -3  10   5  391.12   11.46
   3  10  -5  407.75   13.68
  -6   4  -3  131.58    5.96
   6   4   3  139.15    6.31
   6  -4   3  130.86    7.63
  -6   4  -3  130.02    6.07
   6   4   3  135.00    6.69
   6  -4   3  133.91    5.46
  -6   4  -3  123.95    6.82
  -6   4  -3  135.81    5.69
  -6  -4  -3  130.75    6.37
  -7  -3   8  263.88   12.26
  -7   3   8  276.28   12.08
   7   3  -8  275.20   10.61
   7   3  -8  277.49   11.07
  -7   3   8  271.70   11.27
  -7  -3   8  271.94   11.85
  -7  -2  -2  324.70   11.23
  -7   2  -2  316.04   11.15
  -7  -2  -2  303.72   11.34
  -7   2  -2  327.29   10.24
  -7   2  -2  309.84   12.08
   7  -2   2  301.60   12.04
   7   2   2  331.99   10.80
   7  -2   2  311.99    9.81
   7   2   2  319.44   11.49
  -7  -2  -2  329.36   10.29
  -1   6  -7    0.60    4.19
   1   6   7    0.76    1.97
  -1  -6  -7    1.32    2.23
   1  -6   7   -0.07    2.08
   1  -6   7    0.87    2.24
   1  -6   7    0.84    2.32
  -6   6  -2  654.89   17.78
  -6   6  -2  686.00   20.25
  -6   6  -2  683.72   17.31
  -6   6  -2  653.13   17.78
  -6  -6  -2  675.69   18.73
   6  -6   2  631.97   19.67
   6   6   2  670.00   17.98
   6  -6   2  660.99   16.97
   8   4  -6  357.06   13.50
   8  -4  -6  366.71   13.05
   8   4  -6  362.48   11.95
   8  -4  -6  382.23   11.52
  -8  -4   6  352.27   12.66
  -8   4   6  363.47   14.08
  -8  -4   6  342.02   12.98
  -8  -4   6  361.07   10.32
   8  -4  -6  368.80   10.78
  -8  -4   6  348.95   10.83
  -8  -4   6  349.43   12.22
  -8   4   6  368.42   13.42
  -3  -4   9  291.71   11.37
  -3   4   9  293.66    9.22
  -3  -4   9  281.21   10.37
   3   4  -9  279.73   13.95
  -3   4   9  282.27   11.38
  -4   4   9   10.34    3.39
  -4   4   9    9.38    3.50
   4   4  -9   12.26    3.69
  -4  -4   9    8.48    3.08
  -4   4   9    8.99    2.09
  -4  -4   9    7.56    3.06
  -4  -4   9    8.21    2.83
  -6   8   0  902.68   30.48
  -6   8   0  980.57   27.13
  -6  -8   0  940.77   21.42
  -6   8   0  904.77   24.85
   6  -8   0  914.33   25.95
   6  -8   0  923.82   21.85
   6   8   0  947.66   23.72
  -6  -8   0  935.97   24.13
  -6   8   0  951.87   22.48
   3   5   6  604.97   16.93
  -3  -5  -6  624.07   16.84
   3   5   6  610.30   16.48
   3  -5   6  593.28   15.63
   3 -11  -3  404.65   12.65
   3 -11  -3  388.50   11.55
  -3 -11   3  399.28   12.98
  -3  11   3  388.07   14.19
  -3 -11   3  400.45   12.02
   3  11  -3  396.93   13.15
   3  11  -3  378.85   14.37
  -3  11   3  398.51   12.41
  -3  11   3  397.35   13.86
  -7   6   0  172.26    7.51
  -7   6   0  180.10    8.77
  -7  -6   0  177.80    5.91
   7  -6   0  177.40    8.62
  -7   6   0  171.76    6.13
   7  -6   0  174.83    6.23
  -6  -5   8   27.23    3.69
  -6  -5   8   29.24    4.39
  -6   5   8   27.00    4.37
   6   5  -8   30.05    3.74
   6   5  -8   26.74    4.09
   6  -5  -8   28.61    2.87
   6   5  -8   29.05    3.64
  -6  -5   8   29.88    4.10
   4   0   6  204.60    7.11
   4   0   6  201.42    8.64
  -4   0  -6  204.66    7.00
   5   8   2  212.61    7.68
  -5  -8  -2  192.50    7.57
  -5   8  -2  198.79    7.18
   5  -8   2  198.97    6.74
  -5   8  -2  189.39    8.43
  -5   8  -2  189.89   12.29
  -5  -5  -4   43.33    4.05
   5  -5   4   40.08    4.54
   5   5   4   42.39    3.87
   5  -5   4   41.00    3.32
  -5   5  -4   40.35    3.73
  -5   5  -4   41.16    4.09
  -1   2   9   14.00    2.30
  -1  -2   9   21.59    3.33
  -1   2   9   17.58    2.73
  -1  -2   9   23.24    3.53
  -1  -2   9   22.04    3.36
  -1   2   9   15.50    3.00
  -1  -2   9   21.99    3.70
  -1   2   9   15.62    2.19
  -1  -2   9   19.30    2.56
   4   9  -6  445.87   15.24
  -4  -9   6  429.79   13.73
   4   9  -6  457.25   15.05
  -4  -9   6  447.91   13.77
  -4   9   6  429.09   12.21
   4  -9  -6  437.52   12.30
   4  -9  -6  416.47   12.52
  -4   9   6  424.01   14.43
  -4  -9   6  446.98   13.42
   4   9  -6  456.49   14.75
  -8  -2   0  104.47    5.92
  -8  -2   0  101.45    6.41
  -8   2   0  108.94    7.10
   8   2   0  108.38    5.53
   8  -2   0  103.56    5.13
   8   2   0  103.86    4.46
  -8   2   0  101.13    5.71
   8  -2   0  105.74    4.76
  -8  -2   0  103.78    4.70
  -8   2   0  111.84    4.99
   8  -2   0  108.03    6.47
   8   2   0  108.66    6.55
  -5  -6   8  126.42    5.80
  -5   6   8  112.90    4.96
  -5   6   8  112.37    7.05
  -5   6   8  104.98    6.66
   5  -6  -8  113.77    4.83
   5   6  -8  109.48    6.88
  -5  -6   8  127.92    6.42
   5   6  -8  126.85    6.70
  -5  -6   8  128.19    7.06
   5   6  -8  132.89    7.10
   5   0   5   -0.15    2.22
  -5   0  -5   -0.48    2.00
   5   0   5   -0.00    2.58
   6   2  -9  241.09   11.15
  -6   2   9  226.09    9.91
  -6  -2   9  231.93   10.04
   6   2  -9  230.44    9.77
  -6   2   9  222.66    9.31
  -6  -2   9  238.31   11.57
   4  10   1   17.16    3.13
  -4 -10  -1   16.50    2.26
  -4  10  -1   17.69    3.54
  -4  10  -1   17.42    2.62
  -4  10  -1   18.02    3.19
  -4  10  -1   20.10    4.69
   4  10   1   16.25    2.75
   4  10   1   18.04    3.26
  -4  10  -1   17.37    2.84
   4 -10   1   18.10    2.75
  -4 -10  -1   17.14    2.99
  -8  -4   1 1226.69   30.99
  -8   4   1 1163.86   30.18
  -8  -4   1 1217.09   29.73
   8  -4  -1 1187.81   29.22
  -8   4   1 1192.10   28.97
  -8  -4   1 1186.68   27.54
  -8   4   1 1252.62   27.77
  -8  -4   1 1167.49   25.77
   8  -4  -1 1297.65   34.33
   8   4  -1 1204.07   28.33
   8  -4  -1 1245.25   27.55
   7   7  -5    1.55    3.80
  -7   7   5    3.69    3.36
  -7  -7   5    3.38    3.22
   7   7  -5    2.24    2.76
  -7   7   5    2.88    2.31
  -7  -7   5    1.87    2.70
   7  -7  -5    2.95    2.70
  -7   7   5    3.54    4.24
  -7  -7   5    2.15    2.88
  -7  -7   5    1.92    2.06
   7  -7  -5    4.28    2.55
  -7  -7   5    0.45    2.63
   4   1   6  770.00   20.21
   4  -1   6  751.08   20.98
   4   1   6  761.19   19.79
   4   1   6  772.53   21.77
  -4  -1  -6  779.98   20.49
  -4   1  -6  736.39   19.70
   4  -1   6  745.31   19.86
   4  -1   6  763.70   18.99
   4   8  -7   72.59    5.06
  -4  -8   7   86.68    5.00
   4   8  -7   84.80    5.63
   4   8  -7   90.78    5.81
  -4  -8   7   87.08    5.62
   4  -8  -7   86.41    4.59
  -4   8   7   94.24    6.43
   4  -8  -7   88.46    4.34
  -4   8   7   89.63    4.52
  -4  -8   7   87.09    5.23
  -8   5   5   13.47    3.88
  -8  -5   5   15.69    2.26
   8   5  -5   13.86    3.86
   8  -5  -5   11.33    3.03
   8   5  -5   14.77    3.08
   8  -5  -5   11.30    2.26
   8  -5  -5   11.75    2.49
  -8  -5   5   13.61    3.95
  -8  -5   5   13.04    3.47
  -8  -5   5   15.28    2.60
  -8  -5   5   15.80    3.05
   1   8   6  303.68   10.61
  -1   8  -6  328.05   11.30
   1  -8   6  339.57   10.94
  -1   8  -6  345.01   15.36
  -1  -8  -6  314.44   10.02
  -1  -8  -6  322.65   10.07
   2 -11   2    5.74    2.18
   2  11   2    2.90    2.07
  -2  11  -2    3.04    2.81
  -2  11  -2    3.75    2.05
  -2  11  -2    3.96    3.44
  -2 -11  -2    3.09    2.26
   2  11   2    3.39    2.45
  -2 -11  -2    3.17    1.75
   0  12   0 2447.03   51.68
   0 -12   0 2383.24   50.23
   0  12   0 2417.74   53.03
   0 -12   0 2340.06   56.07
   0  12   0 2320.86   57.49
  -5  -1  -5 1084.98   27.89
   5  -1   5 1017.29   27.40
   5   1   5 1081.11   25.50
   5   1   5 1056.96   25.98
   5  -1   5 1072.20   24.82
   5  -1   5 1058.72   24.65
  -5   1  -5 1093.84   25.76
   5   1   5 1081.38   27.72
  -8  -5   2 1352.02   29.24
  -8   5   2 1323.49   33.00
   8  -5  -2 1322.70   29.53
  -8   5   2 1479.55   37.32
   8  -5  -2 1338.48   33.45
   8  -5  -2 1344.12   32.69
  -8  -5   2 1300.00   31.36
   8   5  -2 1328.76   30.68
  -8  -5   2 1315.04   30.17
   1   3   8 1098.07   25.71
   1  -3   8 1061.66   25.16
  -1  -3  -8 1147.38   26.46
   1   3   8 1123.84   26.70
   1   3   8 1085.60   35.32
   1  -3   8 1068.26   25.88
   1  -3   8 1078.21   27.17
  -1   6   8   98.59    6.08
  -1   6   8   95.73    5.28
  -1  -6   8  118.92    6.13
  -1  -6   8  117.19    6.05
   1   6  -8  116.17    8.74
   5 -10  -2   12.37    2.82
   5  10  -2   15.41    3.32
  -5  10   2   15.16    2.65
  -5  10   2   12.80    4.28
   5 -10  -2   12.72    3.02
  -5  10   2   14.00    3.84
  -5  10   2   13.37    3.23
  -5 -10   2   15.15    3.53
   5  10  -2   16.15    3.04
   0   5  -8  267.46   15.92
   0  -5   8  262.07   11.69
   0  -5   8  260.71   11.05
   0  -5  -8  277.14    9.45
   0   5   8  277.22   10.61
   0   5   8  268.20   11.06
  -7  -5  -1   28.68    3.66
  -7   5  -1   21.68    3.11
   7   5   1   30.18    3.56
   7  -5   1   22.11    2.73
   7  -5   1   21.17    4.02
  -7   5  -1   23.11    3.89
  -7   5  -1   22.02    2.79
  -7  -5  -1   10.47    1.83
   1 -11   3 1073.17   25.91
  -1 -11  -3 1189.62   27.13
  -1  11  -3 1201.09   28.86
  -1 -11  -3 1167.65   27.78
   1  11   3 1195.14   28.91
  -1 -11  -3 1239.57   28.42
  -1  11  -3 1188.71   30.53
  -1  11  -3 1106.39   31.66
   2  -7   6   13.81    2.71
  -2  -7  -6   14.98    2.45
   2   7   6   14.85    3.06
  -2   7  -6   11.70    2.76
  -2   7  -6   12.80    5.52
  -2  -7  -6   13.91    2.87
  -5   7  -3 1174.59   29.44
  -5   7  -3 1136.61   26.81
   5  -7   3 1186.63   26.78
  -5   7  -3 1132.17   35.07
  -5  -7  -3 1180.45   28.41
   5   7   3 1207.52   28.65
  -9   0   4    0.03    2.59
  -9   0   4    0.62    1.64
  -9   0   4   -0.27    2.92
   9   0  -4    0.99    2.26
   9   0  -4    0.11    1.73
  -7   7   1   22.68    3.53
  -7  -7   1   24.81    3.82
   7  -7  -1   25.41    3.78
   7  -7  -1   23.89    3.73
  -7   7   1   25.80    4.70
   7  -7  -1   23.14    2.80
  -7  -7   1   21.94    2.35
   5  -9   1   82.46    4.45
   5   9   1   79.64    5.13
  -5  -9  -1   74.92    4.24
  -5   9  -1   76.70    5.23
  -5  -9  -1   77.29    5.27
  -5  -9  -1   76.30    3.71
   5   9   1   77.02    4.67
  -5   9  -1   83.51    6.56
  -5   9  -1   80.71    8.11
  -8  -3   7 1343.80   34.04
   8   3  -7 1373.25   33.67
  -8   3   7 1352.51   34.23
   8  -3  -7 1338.55   32.64
   8   3  -7 1372.19   31.90
   8  -3  -7 1332.83   29.78
   8  -3  -7 1376.36   30.24
  -8  -3   7 1350.03   33.01
  -8  -3   7 1364.04   33.72
  -8   3   7 1360.48   33.15
  -6   9   3  108.24    7.25
  -6   9   3   99.53    5.19
   6   9  -3  101.33    5.73
   6   9  -3  103.36    5.74
  -6   9   3   96.62    6.18
  -6   9   3  105.25    8.73
   6   9  -3  115.86    7.21
   6  -9  -3  107.91    5.84
   6  -9  -3  104.15    4.96
  -6  -9   3  105.53    6.08
   6  -9  -3  100.37    5.99
   0 -12  -1   88.97    4.79
   0  12  -1   76.58    5.02
   0  12  -1   61.39    5.00
   0  12  -1   75.87    5.81
   0 -12   1   76.45    4.52
   0  12   1   85.64    5.27
   0 -12   1   78.62    4.82
   0  12   1   86.77    5.97
   0 -12  -1   82.70    4.92
   0  12   1   94.13    6.06
  -5  10   3  638.69   21.12
   5 -10  -3  645.55   18.15
  -5 -10   3  636.99   18.05
   5  10  -3  625.99   18.78
   5  10  -3  560.11   16.35
  -5  10   3  675.36   21.18
  -5  10   3  664.71   17.54
   5 -10  -3  666.38   18.20
  -5  10   3  657.69   19.69
  -1 -12   0  644.89   17.81
  -1 -12   0  653.77   16.81
   1  12   0  670.09   19.14
  -1  12   0  654.03   19.02
   1  12   0  654.84   17.93
  -1  12   0  597.06   25.47
   1  12   0  645.94   19.92
   1 -12   0  640.85   16.73
  -1  12   0  642.08   17.85
   1 -12   0  658.07   17.00
   2  11  -4  408.40   18.87
   2 -11  -4  493.73   14.17
  -2 -11   4  464.40   14.07
  -2  11   4  471.62   14.89
  -2  11   4  488.44   13.49
   2 -11  -4  477.53   13.12
  -2 -11   4  478.34   13.73
  -2  11   4  445.97   15.05
   2 -11  -4  470.31   13.23
   2  11  -4  408.36   14.67
   2  11  -4  481.70   15.20
  -1   8   7   67.08    5.28
   1  -8  -7   56.58    3.37
   1  -8  -7   66.12    3.99
  -1  -8   7   67.10    4.62
   1   8  -7   68.78    6.26
  -1  -8   7   66.24    4.77
  -1   8   7   65.75    4.63
   1  -8  -7   68.88    4.41
  -2  -4   9   17.54    3.54
  -2   4   9   13.96    2.21
  -2   4   9   12.39    3.13
  -2  -4   9   18.75    3.04
   2   4  -9   19.28    5.39
  -2  -4   9   19.07    3.11
  -1  12   1  334.44   12.33
   1  12  -1  324.94   11.98
  -1  12   1  319.68   12.78
   1  12  -1  344.43   11.82
   1 -12  -1  326.99   10.78
   1  12  -1  348.99   12.33
  -1 -12   1  344.83   10.70
  -1  12   1  330.24   11.24
   1 -12  -1  336.48   10.53
  -1 -12   1  343.22   11.40
  -9  -1   4   50.14    5.16
   9   1  -4   52.02    4.05
   9  -1  -4   53.81    3.53
  -9  -1   4   51.08    3.45
   9  -1  -4   56.19    3.98
  -9   1   4   55.76    5.80
  -9   1   4   54.36    3.63
   9  -1  -4   51.28    7.13
  -9   1   4   53.46    4.82
  -9  -1   4   49.55    4.73
   9   1  -4   50.14    3.33
  -7   3  -2  132.75    7.19
   7  -3   2  123.49    7.51
   7   3   2  134.10    6.63
   7   3   2  135.87    6.12
   7  -3   2  120.40    5.17
  -7  -3  -2  129.16    6.42
  -7   3  -2  124.12    6.16
  -7   3  -2  128.85    5.43
  -1  11   4  323.12   10.37
   1 -11  -4  395.25   11.50
  -1  11   4  394.36   13.87
   1 -11  -4  390.10   11.95
  -1  11   4  383.87   12.97
   1 -11  -4  387.64   11.73
   1  11  -4  392.98   13.28
  -1 -11   4  380.21   12.18
   6  -9  -2   84.09    5.59
  -6   9   2   92.16    6.83
   6  -9  -2   89.31    5.50
  -6   9   2   89.44    8.56
   6   9  -2  101.52    6.41
   6   9  -2   98.70    5.60
  -6  -9   2   99.03    5.90
  -6   9   2   97.88    4.95
  -6   9   2   87.59    5.91
   6  -9  -2   91.89    4.64
   4  -2   6  580.05   15.14
   4   2   6  633.14   17.64
   4  -2   6  573.75   17.89
   4   2   6  625.16   16.81
  -4  -2  -6  635.24   17.12
  -4   2  -6  623.58   16.24
   5   4  -9   68.58    5.56
  -5   4   9   71.79    6.14
  -5  -4   9   66.83    5.37
  -5  -4   9   64.14    5.65
  -5  -4   9   66.40    5.02
   5   4  -9   67.98    4.83
  -5   4   9   69.68    5.79
   5  -4  -9   67.14    3.78
   3   0   7 2033.25   45.09
   3   0   7 2013.60   50.93
   3   0   7 1982.45   42.32
  -3   0  -7 1969.88   42.05
   0 -10  -5  619.76   16.05
   0 -10  -5  612.70   16.51
   0  10   5  620.95   17.54
   0 -10  -5  626.76   16.43
   0  10  -5  596.03   17.76
   0  10   5  627.00   18.61
   0 -10   5  617.75   16.59
   5  -2   5  793.20   19.25
   5   2   5  759.89   19.90
   5   2   5  818.44   20.44
  -5   2  -5  789.17   19.75
  -5  -2  -5  795.95   20.50
   5  -2   5  817.04   23.02
  -9   0   5   49.96    5.06
   9   0  -5   52.03    4.15
  -9   0   5   49.74    5.38
   9   0  -5   48.49    3.46
  -9   0   3  386.79   13.16
   9   0  -3  408.25   11.39
  -9   0   3  400.37   11.40
  -9   0   3  388.83   14.04
   9   0  -3  402.31   12.08
  -3  11  -1  404.85   15.08
  -3 -11  -1  417.02   13.15
   3 -11   1  407.61   12.08
  -3 -11  -1  380.50   11.25
   3  11   1  389.05   11.91
   3  11   1  425.44   13.61
  -3  11  -1  402.51   14.91
  -3  11  -1  419.04   13.09
   3  11   1  414.04   13.38
   3   1   7  141.60    6.14
   3   1   7  154.85   10.39
   3   1   7  151.46    6.68
   3   1   7  157.90    7.48
   3  -1   7  154.30    5.95
   3  -1   7  149.64    9.27
  -3   1  -7  161.06    6.10
   3  -1   7  148.63    6.31
  -3  -1  -7  150.47    6.22
   3  -1   7  137.75    6.86
  -5  10   1    1.30    1.83
  -5  10   1    0.77    3.87
   5 -10  -1    1.11    2.52
  -5  10   1    0.77    2.95
  -5  10   1    1.18    2.34
   5  10  -1    0.66    2.59
  -5 -10   1    0.01    2.65
  -5 -10   1    1.80    1.71
   5 -10  -1    0.19    2.32
   5 -10  -1    2.75    2.03
   5  10  -1    0.65    2.52
   5  10  -1    1.28    2.01
  -1  -3   9    7.50    2.68
  -1   3   9    7.59    2.79
  -1  -3   9    8.21    2.63
  -1  -3   9    6.79    2.91
  -8   3   0  455.21   11.94
  -8   3   0  426.71   13.26
   8   3   0  401.35   11.93
  -8   3   0  436.59   14.46
  -8  -3   0  429.97   13.09
   8  -3   0  428.26   11.83
  -8  -3   0  450.71   11.72
  -8  -3   0  446.79   14.00
   8  -3   0  447.37   11.71
  -4  10   5    2.10    3.10
   4  10  -5    1.25    2.58
   4  10  -5    1.58    2.88
  -4  10   5    1.13    2.17
   4 -10  -5    1.77    1.94
  -4 -10   5    0.84    2.25
   4  10  -5    1.33    2.80
   4 -10  -5    1.29    2.10
   9   1  -5 1076.02   24.68
  -9  -1   5 1086.11   25.20
  -9   1   5 1123.24   26.39
   9   1  -5 1084.34   21.98
  -9  -1   5 1036.83   25.46
   9  -1  -5 1121.64   24.13
  -9   1   5 1259.93   31.03
   9  -1  -5 1123.87   22.56
   9  -1  -5 1060.68   30.87
  -3   7   8  664.78   15.08
   3  -7  -8  675.19   15.32
  -3   7   8  676.81   18.53
  -3  -7   8  712.52   17.67
  -3  -7   8  665.36   16.43
   3   7  -8  683.93   19.61
  -3  -7   8  669.35   17.75
   3   7  -8  720.58   18.97
   7   4  -8   23.41    3.34
  -7  -4   8   23.15    4.03
  -7  -4   8   25.75    4.92
   7   4  -8   23.39    3.64
  -7   4   8   25.14    4.60
   6   3  -9   81.66    6.42
   6   3  -9   82.88    5.97
  -6   3   9   82.71    6.75
  -6   3   9   87.12    6.82
  -6  -3   9   84.80    6.02
  -6  -3   9   79.29    6.31
  -6  -3   9   78.47    6.74
   9  -1  -3  307.53    9.62
   9   1  -3  320.66   10.03
   9   1  -3  317.00    8.96
  -9   1   3  297.46   11.85
   9  -1  -3  305.28   11.44
  -9  -1   3  315.35   12.07
   9  -1  -3  309.53   15.34
  -9  -1   3  324.06    9.30
  -9   1   3  323.64    9.43
   9  -1  -3  307.85    8.90
  -9  -1   3  325.14   11.57
  -9   1   3  307.82   11.08
   6   0   4 1039.58   25.08
   6   0   4 1058.76   22.43
  -6   0  -4 1030.81   22.97
  -6  -7   7  301.15   11.17
  -6   7   7  314.68   12.45
   6  -7  -7  298.32    8.83
   6  -7  -7  308.70    9.97
  -6  -7   7  304.43    9.75
  -6  -7   7  308.43   11.28
   6   7  -7  304.38   10.87
  -6   7   7  304.20   11.50
   6   7  -7  307.57   11.35
   6   7  -7  301.21   11.64
   0   9   6  287.85   10.06
   0   9   6  262.92   10.30
   0   9  -6  286.07   12.15
   0  -9   6  283.34    9.25
   0  -9  -6  293.31    8.85
   0  -9  -6  296.85    9.41
   0  -9  -6  292.20    9.53
  -6   9   4  184.09    7.19
   6  -9  -4  179.80    7.66
   6   9  -4  178.99    8.97
   6   9  -4  176.27    7.70
  -6  -9   4  181.66    8.17
  -6   9   4  174.47    8.47
  -6   9   4  176.33   11.26
  -6   9   4  180.92    9.39
  -6  -9   4  178.30    7.61
   2  -5   7  623.43   15.52
  -2   5  -7  618.79   23.54
  -2  -5  -7  611.30   15.40
   2   5   7  612.49   15.57
   2  -5   7  639.93   16.43
   6   8  -6  779.55   19.37
  -6  -8   6  785.17   18.05
  -6  -8   6  766.43   19.44
   6   8  -6  809.34   21.67
  -6  -8   6  795.99   20.21
  -6  -8   6  780.95   18.93
   6  -8  -6  756.31   17.95
  -6   8   6  743.80   20.75
   6  -8  -6  761.21   16.78
   9  -2  -4  264.66    8.21
   9  -2  -4  264.36    8.79
  -9   2   4  277.49   11.91
  -9   2   4  265.44   10.37
   9  -2  -4  250.79   14.48
  -9  -2   4  257.09   10.56
  -9  -2   4  253.59   10.07
  -9  -2   4  268.11    8.21
   9  -2  -4  251.50   10.05
   9   2  -4  266.21    9.23
  -9  -2   4  254.90    9.59
  -6   1  -4  415.35   12.28
   6   1   4  404.32   12.66
   6  -1   4  429.52   14.73
   6  -1   4  411.16   11.42
   6   1   4  419.06   11.83
  -6  -1  -4  403.14   11.99
  -1  12  -1 1072.98   25.26
   1  12   1 1099.49   24.63
  -1  12  -1 1065.23   23.24
   1 -12   1 1036.35   22.28
   1  12   1 1068.87   29.45
  -1 -12  -1 1080.48   23.17
   1  12   1 1106.88   24.85
  -1 -12  -1 1050.59   22.87
   1 -12   1 1073.47   22.80
  -4 -11   2 1752.61   35.69
  -4  11   2 1808.44   34.51
   4 -11  -2 1825.77   36.75
  -4 -11   2 1769.68   35.03
   4 -11  -2 1770.16   33.41
  -4  11   2 1800.18   41.23
   4  11  -2 1787.38   37.71
   4  11  -2 1810.33   36.71
  -4  11   2 1810.03   38.67
  -4   7   8  144.63    6.00
  -4  -7   8  135.88    6.87
  -4  -7   8  144.04    7.09
   4   7  -8  135.96    7.08
  -4  -7   8  131.46    5.95
   4   7  -8  131.22    7.24
  -4   7   8  150.22    8.18
   4  -7  -8  151.77    5.96
   6  -5   3  122.38    5.31
  -6   5  -3  111.42    6.80
  -6   5  -3  111.69    7.14
  -6   5  -3  116.46    6.44
  -6  -5  -3  128.78    6.26
   6   5   3  130.21    6.06
   6  -5   3  114.81    7.98
  -6   5  -3  117.39    6.17
  -1 -12   2  697.27   16.40
   1  12  -2  673.77   20.04
   1 -12  -2  715.66   16.35
  -1  12   2  693.62   16.33
   1  12  -2  722.35   18.84
   1  12  -2  727.84   18.43
   1  12  -2  728.09   19.25
  -1  12   2  738.10   20.33
  -1  12   2  717.04   17.80
  -1 -12   2  716.62   17.37
  -1  12   2  726.86   19.08
   1 -12  -2  703.75   16.79
  -3  11   4   48.92    4.23
  -3  11   4   55.92    5.68
   3  11  -4   49.33    5.30
   3  11  -4   40.37    4.23
  -3  11   4   51.40    5.10
   3 -11  -4   49.27    4.13
   3 -11  -4   50.87    3.92
  -3  11   4   52.03    4.06
  -3 -11   4   44.47    4.35
  -3 -11   4   42.79    3.88
   3   2   7  768.61   19.21
   3   2   7  766.96   19.30
   3  -2   7  784.79   17.83
  -3  -2  -7  785.11   18.04
   3   2   7  757.62   18.39
   3   2   7  765.59   25.51
   5 -10  -4  193.94    7.08
  -5  10   4  198.29    7.55
   5 -10  -4  194.70    7.93
  -5  10   4  193.03   10.22
   5  10  -4  197.71    9.55
   5  10  -4  192.40    8.39
  -5 -10   4  191.12    8.30
   5  10  -4  189.10    8.45
  -5  10   4  186.00    8.80
  -5  10   4  189.94    9.41
  -3   9  -4   20.31    2.95
  -3   9  -4   20.31    2.98
   3   9   4   24.12    3.26
  -3  -9  -4   24.92    3.38
   3  -9   4   20.65    2.93
  -3   9  -4   21.22    5.49
   2   7  -8 1655.24   37.55
  -2  -7   8 1584.10   31.62
   2  -7  -8 1647.92   30.86
  -2  -7   8 1558.05   31.27
  -2   7   8 1695.63   35.45
   8   5  -6   50.32    5.41
  -8   5   6   41.02    5.73
   8  -5  -6   41.28    3.46
   8  -5  -6   42.12    3.57
   8   5  -6   49.34    4.52
  -8  -5   6   44.16    4.97
  -8   5   6   40.64    4.89
  -8  -5   6   46.63    4.65
  -8  -5   6   48.63    3.84
   8  -5  -6   42.21    4.32
  -8  -5   6   45.86    4.85
   4  11  -1   26.05    3.84
   4  11  -1   26.03    3.76
  -4  11   1   26.51    3.27
  -4  11   1   26.71    4.44
  -4 -11   1   26.67    3.80
  -4 -11   1   25.61    3.16
  -4  11   1   25.48    3.88
  -4  11   1   25.86    4.60
   6  -9  -1  289.82   11.07
  -6   9   1  291.08   10.92
  -6   9   1  293.67   12.01
  -6   9   1  298.71   15.08
   6  -9  -1  297.12   10.66
  -6  -9   1  310.36   11.01
   6   9  -1  305.15   10.40
  -6  -9   1  309.10    8.57
  -6   9   1  305.84    9.62
   6  -9  -1  300.98    9.23
   6   9  -1  294.51   10.19
   0  11   4  345.96   11.99
   0 -11  -4  339.19   10.31
   0  11  -4  321.55   12.60
   0  11  -4  356.84   12.13
   0 -11  -4  351.43   10.62
   0  11   4  341.47   11.35
   0 -11  -4  302.88    9.20
  -3   5   9  454.41   11.49
  -3   5   9  472.37   14.94
  -3  -5   9  423.03   13.79
  -3  -5   9  438.41   12.92
   3   5  -9  428.28   16.43
   4  -5  -9    1.50    1.71
  -4   5   9    2.68    3.07
   4   5  -9    0.70    2.93
  -4  -5   9    1.14    2.41
  -4  -5   9    0.43    2.90
  -4   5   9    2.28    1.68
  -4   5   9    1.84    2.98
   9  -2  -5    2.55    3.72
   9   2  -5    3.75    2.50
  -9   2   5    3.58    3.35
  -9  -2   5    3.23    1.85
   9  -2  -5    2.21    1.89
   9  -2  -5    3.83    2.16
  -9  -2   5    2.64    2.51
  -9   2   5    3.50    4.28
  -9  -2   5    2.42    3.31
  -8  -6   4   89.52    4.89
  -8  -6   4   90.96    6.62
  -8   6   4   97.62    7.75
  -8  -6   4   88.64    6.37
  -8   6   4  102.75    7.11
   8  -6  -4   99.60    6.82
  -8  -6   4   89.93    5.90
   8  -6  -4   98.33    5.49
   8   6  -4   85.88    5.71
  -4  -6  -5    1.96    2.43
  -4   6  -5    1.30    1.81
   4   6   5    3.92    2.69
   4  -6   5    1.51    2.07
   2  12  -1  231.94    9.49
   2 -12  -1  241.46    8.18
  -2 -12   1  226.43    8.02
  -2  12   1  237.69    9.95
   2  12  -1  230.04    9.10
  -2  12   1  238.23   10.32
   2 -12  -1  237.67    8.12
  -2  12   1  237.26    8.80
  -2 -12   1  224.79    8.59
   2  12  -1  232.35    9.06
  -5  -8   7   78.66    5.22
   5   8  -7   74.89    5.88
  -5  -8   7   77.95    6.00
   5   8  -7   78.02    5.97
  -5  -8   7   73.35    5.48
   5   8  -7   75.45    5.69
  -5   8   7   62.01    5.65
  -5   8   7   65.48    6.03
   5  -8  -7   65.90    4.55
   5  -8  -7   71.66    4.41
  -9   2   3  178.64    8.22
   9  -2  -3  193.78   11.79
   9   2  -3  198.81    7.82
   9  -2  -3  184.64    6.58
  -9  -2   3  197.10    6.87
  -9  -2   3  199.06    8.21
  -9  -2   3  202.82    9.41
   9  -2  -3  186.05    8.65
   9  -2  -3  191.40    7.30
  -9   2   3  194.12    6.98
  -9  -2   3  199.01    8.70
  -8   0   8 2216.02   47.13
  -8   0   8 2348.18   47.22
   8   0  -8 2152.65   50.56
   8   0  -8 2296.28   42.75
   0  12   2  390.51   11.89
   0 -12   2  395.25   11.07
   0  12   2  409.38   13.09
   0  12  -2  340.30   14.08
   0  12   2  382.56   15.72
   0 -12   2  379.31   11.56
   0 -12  -2  404.13   11.31
   0  12  -2  409.23   12.78
   0  12  -2  400.43   13.25
   0 -12  -2  380.44   11.24
  -8  -6   3  206.24    9.04
  -8  -6   3  213.32    8.31
   8  -6  -3  211.95    7.46
   8   6  -3  209.67    8.24
  -8  -6   3  215.76    7.13
  -8   6   3  206.69    9.97
   8  -6  -3  214.82    9.47
  -8   6   3  201.58    9.05
  -8  -6   3  212.72    8.83
  -3 -10  -3  210.49    7.91
  -3  10  -3  210.36    9.34
   3 -10   3  219.49    7.79
  -3  10  -3  217.95   11.19
   3  10   3  216.90    8.57
  -3 -10  -3  219.63    8.57
  -3  10  -3  214.63    8.15
   3  10   3  201.78    7.76
  -4  -3  -6  625.11   15.76
   4   3   6  615.50   15.18
   4   3   6  620.75   16.18
   4  -3   6  619.10   14.92
   1  -4   8   60.51    4.42
  -1  -4  -8   65.63    4.54
   1   4   8   63.04    4.65
   1  -4   8   63.98    4.86
   1   4   8   58.44    7.19
   1  -4   8   60.26    5.06
   0   0   9    0.76    2.13
   0   0   9    0.74    1.54
   0   0   9   -0.69    2.04
   0   0   9   -0.01    2.02
  -7  -6   7    7.45    3.11
  -7  -6   7    7.02    2.05
   7   6  -7    8.24    2.49
  -7   6   7   13.25    3.59
   7  -6  -7    8.52    1.89
  -7   6   7    9.03    3.81
   7  -6  -7   10.25    2.25
   7   6  -7    8.83    3.28
  -7  -6   7    8.96    3.13
  -7  -6   7    7.16    2.85
   7  -8  -3  703.80   16.03
  -7   8   3  719.39   16.56
  -7  -8   3  718.14   18.71
  -7   8   3  684.40   18.78
  -7   8   3  635.48   22.40
  -7   8   3  697.91   20.26
   7  -8  -3  716.43   18.42
   7   8  -3  707.15   17.60
  -7  -8   3  704.54   17.18
  -7  -8   3  711.02   15.20
   7   8  -3  754.57   20.51
   2  10   4   21.15    3.28
  -2  10  -4   17.22    4.61
  -2 -10  -4   17.88    2.34
  -2 -10  -4   19.01    3.20
   2 -10   4   18.34    3.04
  -5  -3  -5   32.27    3.79
  -5   3  -5   29.39    3.04
   5  -3   5   30.20    3.16
   5   3   5   31.61    3.82
   5  -3   5   30.25    4.68
   5   3   5   29.06    3.62
  -7  -7   6 1127.83   24.99
  -7  -7   6 1081.97   24.89
   7   7  -6 1035.71   23.79
   7   7  -6 1083.99   26.14
   7  -7  -6 1045.58   23.24
  -7   7   6 1067.30   26.17
  -7  -7   6 1044.47   22.15
  -7  -7   6 1062.38   25.33
  -8   5   1  462.43   14.09
   8  -5  -1  468.87   12.03
  -8   5   1  459.52   14.79
  -8  -5   1  475.76   14.15
  -8  -5   1  475.10   14.36
  -8  -5   1  478.73   11.86
   8   5  -1  495.88   13.43
   5  -9  -6   11.59    2.59
  -5   9   6   11.71    4.14
   5  -9  -6   11.37    2.33
  -5   9   6   12.38    3.87
  -5  -9   6    9.51    3.25
   5   9  -6    9.48    3.18
   5   9  -6    9.65    3.38
   5   9  -6    8.52    3.01
  -7   0   9   31.93    4.76
  -7   0   9   33.64    4.98
   7   0  -9   33.04    4.05
  -8   1   8   42.66    5.23
  -8  -1   8   41.58    5.12
  -8   1   8   44.32    5.75
  -8  -1   8   38.47    5.11
   8  -1  -8   39.24    3.81
   8   1  -8   41.45    3.92
  -4  11   3   72.77    6.22
  -4  11   3   74.12    6.20
  -4 -11   3   70.65    4.89
   4 -11  -3   73.98    5.20
   4 -11  -3   71.23    4.71
  -4  11   3   77.47    5.22
  -4 -11   3   72.56    5.43
   4  11  -3   71.98    5.83
   4  11  -3   76.29    5.69
   6   2   4   42.85    4.03
   6  -2   4   39.77    5.14
   6   2   4   42.09    4.30
  -6   2  -4   39.16    3.82
  -6  -2  -4   42.40    4.26
   6  -2   4   35.15    3.61
   6  -2   4   39.33    3.43
   9   0  -6    0.21    2.11
  -9   0   6    0.86    4.54
   9   0  -6   -0.02    2.08
   9   0  -6    0.58    4.04
  -9   0   6   -0.05    3.50
   2 -12   0  630.50   15.08
   2  12   0  657.61   17.41
  -2  12   0  632.43   17.78
   2  12   0  637.52   16.60
  -2  12   0  632.95   16.12
   2 -12   0  619.75   15.42
   2  12   0  648.59   16.85
  -2 -12   0  634.59   16.24
  -2  12   0  621.71   18.12
  -2 -12   0  634.76   15.91
  -8   4   7    4.51    3.43
  -8   4   7    2.49    3.75
   8  -4  -7    3.49    2.07
  -8  -4   7    4.82    2.59
   8   4  -7    5.02    2.20
  -8  -4   7    3.99    3.09
   8  -4  -7    3.45    1.77
   8  -4  -7    4.54    2.40
   8   4  -7    4.25    3.16
  -8  -4   7    5.19    3.36
  -4   9  -3   25.20    3.25
   4  -9   3   28.35    3.21
  -4   9  -3   28.71    5.97
  -4   9  -3   28.02    3.77
  -4  -9  -3   31.67    3.72
   4   9   3   34.11    3.75
   0  -1   9   66.78    5.65
   0   1   9   70.80    4.59
   0  -1   9   68.49    5.17
   0  -1   9   71.25    5.46
   0   1   9   69.49    5.45
   0   1   9   72.95    5.03
   0  -1   9   68.06    5.77
   9   0  -2    0.44    2.79
  -9   0   2   -0.28    2.85
   9   0  -2    0.63    2.49
  -9   0   2    0.68    3.25
  -9   0   2   -0.30    1.60
   9   0  -2    0.46    1.87
  -3  -6  -6  428.89   12.37
  -3   6  -6  388.85   18.03
   3   6   6  436.50   12.47
   3  -6   6  426.13   11.75
  -7  -8   4  273.93    9.55
   7  -8  -4  264.56    8.44
  -7  -8   4  285.97    8.16
   7   8  -4  279.45    9.80
  -7  -8   4  274.50   10.27
  -7   8   4  273.76   11.95
  -7   8   4  242.26   13.54
  -7   8   4  273.59    8.77
  -7  -8   4  272.36   10.13
  -7   8   4  267.18   10.65
   7  -8  -4  270.55    9.93
   7   8  -4  272.68   11.17
  -2  -9  -5  532.37   15.60
  -2  -9  -5  620.74   15.07
   2   9   5  617.85   16.09
  -2  -9  -5  616.62   15.77
   2  -9   5  595.99   14.79
  -2   9  -5  606.45   15.90
   7   4   2  888.11   20.14
   7  -4   2  865.90   18.84
  -7  -4  -2  898.01   21.10
  -7   4  -2  843.46   19.52
  -7   4  -2  891.25   19.50
  -7   4  -2  894.96   22.69
  -7   4  -2  851.06   20.08
   7  -4   2  896.54   23.47
  -7  -1   9  429.83   14.92
   7   1  -9  422.63   14.36
  -7   1   9  450.30   14.40
   7   1  -9  441.88   13.94
  -7   1   9  453.14   15.59
  -7  -1   9  436.50   14.10
   2 -12  -2  439.99   11.80
   2  12  -2  440.93   13.58
  -2 -12   2  435.64   11.90
   2  12  -2  413.73   12.99
  -2  12   2  455.02   14.69
   2  12  -2  395.89   13.00
   2  12  -2  437.87   13.10
  -2  12   2  441.90   14.04
  -2 -12   2  427.98   12.51
  -2  12   2  454.40   12.86
   2 -12  -2  442.42   11.70
  -6   6   8  620.09   18.64
  -6  -6   8  585.91   16.97
   6   6  -8  642.78   17.88
   6   6  -8  596.09   16.69
  -6  -6   8  627.40   17.40
  -6  -6   8  554.27   15.44
   6  -6  -8  620.94   14.29
   9  -1  -6   -0.24    3.88
   9   1  -6   -0.01    2.14
   9  -1  -6   -0.07    2.14
   9  -1  -6    0.84    2.00
  -9   1   6   -1.59    3.30
  -9   1   6    0.72    3.58
  -9  -1   6    1.38    3.95
   5  -6   4   19.05    2.72
   5   6   4   19.22    3.27
  -5  -6  -4   18.85    3.32
  -5   6  -4   18.56    3.00
  -5   6  -4   18.67    2.82
  -6  -8  -1   58.83    4.05
   6  -8   1   61.33    4.37
  -6   8  -1   59.74    7.95
  -6  -8  -1   61.38    5.00
  -6   8  -1   22.10    2.71
  -6   8  -1   61.45    4.96
   6  -8   1   56.97    5.31
  -6   8  -1   60.07    5.79
   6   8   1   64.29    5.02
   9   1  -2   10.88    2.07
  -9  -1   2   13.10    3.14
   9   1  -2   12.74    2.96
   9  -1  -2    9.24    2.57
   9  -1  -2    9.50    3.06
  -9   1   2   10.65    3.14
   9  -1  -2   10.73    2.29
  -9  -1   2   11.07    3.67
  -9  -1   2   11.93    2.35
  -9   1   2   10.95    2.27
  -9  -1   2   11.99    2.75
  -8   0  -1   -1.15    2.67
   8   0   1   -0.19    1.48
  -8   0  -1    0.21    1.55
   8   0   1    0.21    2.60
  -8   0  -1   -0.03    2.25
   5  10   0   37.38    3.72
   5  10   0   35.95    4.07
  -5  10   0   33.74    3.44
   5 -10   0   36.95    3.62
  -5  10   0   33.79    4.07
  -5  10   0   34.72    4.91
  -5  10   0   32.81    5.58
  -5 -10   0   37.90    4.26
  -5 -10   0   33.76    3.24
   7  -8  -2   53.82    4.16
  -7   8   2   54.73    5.03
  -7  -8   2   53.02    4.87
  -7  -8   2   55.74    3.72
   7   8  -2   52.52    4.54
  -7   8   2   52.16    5.80
  -7   8   2   52.75    3.87
   7  -8  -2   56.73    5.15
  -7   8   2   48.60    7.36
   7  -8  -2   54.95    5.13
  -9  -3   4  181.24    9.07
  -9  -3   4  183.19    6.59
   9  -3  -4  189.09   10.47
  -9  -3   4  172.26    7.69
  -9   3   4  180.46    8.50
   9   3  -4  179.49    7.46
   9  -3  -4  182.16    8.50
   9  -3  -4  183.51    6.72
   9  -3  -4  186.46    7.29
   8   6  -5   21.90    4.16
  -8  -6   5   20.90    3.92
   8  -6  -5   18.08    3.31
  -8  -6   5   22.73    3.99
  -8  -6   5   24.43    3.56
   8  -6  -5   19.08    2.74
  -8  -6   5   24.03    2.67
   8   6  -5   24.06    3.46
  -8   6   5   17.43    3.84
  -8  -6   5   22.79    2.89
  -1  -7  -7    6.83    2.41
  -1   7  -7    6.05    4.68
   1   7   7    7.65    2.42
   1  -7   7    5.52    2.25
   1  -7   7    4.63    2.17
  -6   7  -2  295.94    9.57
  -6   7  -2  285.40    9.83
   6   7   2  294.05    9.96
  -6  -7  -2  275.62   10.01
  -6   7  -2  282.19   11.17
  -6   7  -2  395.33   17.12
  -6   7  -2  266.91    9.31
   6  -7   2  279.49    8.82
  -1   4   9  209.51    8.91
   1   4  -9  199.70   12.89
  -1  -4   9  204.80    8.70
  -1  -4   9  206.28    9.10
  -1  -4   9  212.74    8.40
  -8   4   0  119.25    5.17
  -8  -4   0  117.18    7.05
  -8   4   0  117.54    7.00
   8  -4   0  122.79    5.23
  -8  -4   0  116.66    5.87
  -8  -4   0  117.70    7.26
  -8   4   0  119.45    6.98
  -4   0  10 7255.60  125.42
  -4   0  10 7420.68   71.49
  -8   1  -1  184.75    7.92
  -8   1  -1  195.79    7.15
  -8  -1  -1  186.95    8.65
  -8  -1  -1  186.62    8.12
   8   1   1  189.98    8.59
  -8  -1  -1  194.61    7.05
   8  -1   1  177.44    7.02
   8  -1   1  187.11    6.65
   8  -1   1  186.14    8.45
  -8   1  -1  187.90    8.76
  -2  -5   9   99.33    6.33
   2   5  -9  105.51    9.41
  -2   5   9   96.17    6.78
  -2  -5   9   95.17    6.12
  -2  -5   9   95.08    6.68
  -6  -4   9   12.09    3.19
   6  -4  -9    8.96    2.17
  -6  -4   9    9.83    3.55
   6   4  -9    9.82    2.65
  -6  -4   9   10.64    3.89
  -6   4   9    8.54    3.44
   6   4  -9   11.32    2.90
  -6   4   9    8.93    4.10
  -7   7   0   56.99    5.45
   7  -7   0   55.28    4.12
   7  -7   0   52.72    5.24
  -7   7   0   53.25    4.66
   7   7   0   57.79    4.81
  -7  -7   0   58.26    3.89
  -8   2   8  295.73   12.41
   8   2  -8  287.86   10.04
  -8  -2   8  291.42   12.13
   8  -2  -8  282.12   10.89
   8   2  -8  300.23   11.36
  -8  -2   8  291.39   11.25
  -8   2   8  278.97   11.07
   8  -2  -8  286.46   10.69
   8  -2  -8  301.25    8.69
   2   0   8  118.75    8.67
   2   0   8  121.09    5.46
   2   0   8  126.55    6.54
  -5   5   9  893.06   22.81
  -5   5   9  871.24   22.40
  -5  -5   9  872.64   21.85
   5   5  -9  840.20   20.31
   5   5  -9  895.11   22.10
  -5  -5   9  866.84   21.00
   5   5  -9  844.80   22.56
   5  -5  -9  872.35   18.77
  -8  -6   2  176.21    7.30
  -8  -6   2  184.40    6.50
   8  -6  -2  200.96    9.38
  -8   6   2  202.98   10.13
  -8  -6   2  182.88    8.51
   8  -6  -2  195.40    7.15
   8   6  -2  175.07    7.52
  -8   6   2  201.74    8.95
  -3   8  -5   23.73    3.11
   3  -8   5   28.97    3.21
   3   8   5   21.15    3.25
   4   8   4   97.79    6.07
  -4   8  -4   80.41    5.74
  -4   8  -4   82.07    5.38
  -4   8  -4   88.27    9.85
   4  -8   4   87.34    5.33
   6   9  -5  634.38   18.06
  -6  -9   5  631.34   16.95
  -6   9   5  653.13   16.01
   6   9  -5  630.88   16.53
  -6  -9   5  659.58   16.82
  -6   9   5  652.12   22.40
  -6   9   5  665.14   19.78
   6  -9  -5  659.03   16.76
   6  -9  -5  660.82   15.30
  -6   9   5  659.58   18.56
   4  10   2  122.46    6.07
   4 -10   2  115.28    6.12
   4  10   2  112.27    6.32
  -4  10  -2  120.57    5.68
  -4  10  -2  125.10    7.43
  -4  10  -2  111.31    8.97
  -4 -10  -2  103.97    5.64
  -4 -10  -2  114.29    6.70
   3   3   7   43.39    6.38
   3  -3   7   50.62    3.99
   3   3   7   48.05    4.10
   3   3   7   47.41    4.22
  -3  -3  -7   50.38    4.08
   4  11   0  260.18    9.66
   4 -11   0  261.61    8.62
   4  11   0  257.02   10.03
  -4 -11   0  256.37    8.43
   4  11   0  255.71    9.03
  -4  11   0  253.82    9.24
  -4 -11   0  252.13    9.26
  -4  11   0  259.31   10.33
  -4  11   0  261.37   11.86
  -4  11   0  270.46   11.51
   0  -2   9 1000.66   23.26
   0  -2   9 1122.58   25.37
   0   2   9 1057.14   24.25
   0   2   9 1092.40   23.85
   0  -2   9 1097.10   25.84
   0   2   9 1119.55   23.52
   0  -2   9 1064.59   25.16
   0  -8   7  359.60   10.70
   0  -8   7  369.52   11.63
   0   8  -7  378.90   15.25
   0  -8  -7  366.81   10.25
   0  -8  -7  326.92    9.50
   0   8   7  370.33   12.39
   0   8   7  363.40   11.43
   0   6   8   25.32    3.65
   0  -6  -8   24.98    3.04
   0   6  -8   21.06    5.54
   0  -6   8   20.05    3.27
   0  -6   8   19.38    2.85
   0  -6   8   20.51    3.21
   0   6   8   27.36    3.33
  -7   6  -1   66.70    5.69
   7  -6   1   69.72    6.01
  -7   6  -1   65.08    5.00
   7  -6   1   68.17    4.50
  -7  -6  -1   70.60    5.41
   7   6   1   73.07    5.32
   2 -10  -6  458.03   12.49
  -2  10   6  436.06   12.81
  -2 -10   6  473.00   13.48
  -2  10   6  432.80   13.95
   2  10  -6  453.09   14.49
   2  10  -6  463.48   14.20
  -2 -10   6  440.32   12.41
  -2  10   6  484.70   14.28
   2 -10  -6  479.50   12.48
   2 -10  -6  459.22   12.28
  -4  -1  10   79.65    5.07
  -4   1  10   75.24    6.38
  -4   1  10   76.31    6.65
  -4  -1  10   84.00    7.06
  -4  -1  10   84.04    6.58
  -5   7   8   29.29    4.79
  -5  -7   8   30.07    3.76
   5   7  -8   29.68    4.14
  -5  -7   8   27.73    3.84
  -5  -7   8   31.64    3.38
   5   7  -8   29.22    3.64
   5   7  -8   24.98    3.67
   5  -7  -8   28.33    2.91
  -9  -3   5   96.03    6.94
  -9   3   5  105.40    8.01
  -9   3   5  105.50    7.17
   9  -3  -5  108.52    8.33
  -9  -3   5  100.67    6.33
  -9  -3   5  108.03    5.49
   9   3  -5  103.02    6.09
   9  -3  -5  106.69    5.91
  -9  -3   5  101.54    5.50
   9  -3  -5  106.01    5.56
  -9  -3   3  213.51    8.42
  -9  -3   3  210.39    9.56
  -9  -3   3  213.99    8.99
  -9  -3   3  217.62    7.21
   9  -3  -3  209.89    7.65
   9   3  -3  224.80    8.33
   9  -3  -3  214.17    7.20
  -9   3   3  204.08    8.80
   9  -3  -3  212.92    9.41
   9  -3  -3  220.02   11.52
   7   2  -9   36.74    4.43
  -7  -2   9   35.61    4.90
   7   2  -9   34.31    3.90
  -7   2   9   37.52    5.08
  -7  -2   9   36.23    4.87
  -7   2   9   35.06    5.29
   2   1   8 1213.75   24.83
   2   1   8 1254.85   33.13
   2   1   8 1240.10   26.78
  -2  -1  -8 1286.56   25.70
   2   1   8 1219.25   28.51
   2  -1   8 1216.21   24.48
   2  -1   8 1265.08   30.31
   2  -1   8 1243.76   25.94
  -3   0  10    0.68    2.87
  -3   0  10    0.74    1.84
  -3   0  10    0.98    3.65
  -3   0  10    1.70    1.96
  -2 -11  -3    1.04    1.48
  -2  11  -3   -0.06    2.26
  -2  11  -3    2.37    2.01
   2 -11   3    0.96    2.11
  -2 -11  -3    0.65    2.35
   2  11   3    0.86    2.61
  -2  11  -3   -0.79    3.26
   9  -2  -6  957.36   19.73
  -9  -2   6  864.75   22.23
  -9   2   6  903.43   23.53
   9  -2  -6  953.61   20.67
  -9   2   6  924.81   22.80
   9   2  -6  915.05   20.70
   9  -2  -6  911.60   26.20
  -3 -10   6    4.16    2.40
  -3  10   6    3.16    3.23
  -3  10   6    3.47    1.79
   3 -10  -6    3.43    1.79
   3 -10  -6    2.56    1.94
  -3  10   6    2.66    2.38
  -3 -10   6    4.73    2.73
   3  10  -6    4.98    2.81
   3  10  -6    5.96    2.71
  -1 -12  -2  140.06    6.19
   1  12   2  144.56    7.27
   1 -12   2  138.28    5.85
  -1 -12  -2  144.29    6.09
  -1  12  -2  145.26    7.90
  -1  12  -2  145.23    7.14
  -1  12  -2  145.01    8.06
   1  12   2  142.41    7.20
  -9  -2   2  670.59   15.10
  -9  -2   2  677.77   17.08
   9  -2  -2  645.79   17.53
  -9   2   2  706.64   16.06
  -9   2   2  656.63   17.75
   9  -2  -2  662.89   15.85
   9   2  -2  679.72   15.10
   9  -2  -2  667.44   15.39
  -9  -2   2  694.69   18.26
  -9  -2   2  686.47   19.11
  -9   2   2  605.39   18.12
   9   2  -2  705.85   17.24
  -3  -9   7  640.49   16.33
   3   9  -7  653.64   18.33
  -3   9   7  605.93   14.27
  -3   9   7  582.43   17.62
   3  -9  -7  625.75   15.85
   3  -9  -7  630.33   15.54
  -3  -9   7  624.38   16.53
   3   9  -7  655.55   17.89
   7  -5  -8  447.80   11.37
  -7   5   8  455.81   15.44
   7   5  -8  430.41   13.23
  -7  -5   8  421.28   14.05
  -7  -5   8  362.53   11.79
  -7  -5   8  429.52   13.72
   7   5  -8  448.18   14.43
  -1 -10  -5   28.23    3.73
  -1 -10  -5   25.54    2.64
   1 -10   5   35.31    3.69
  -1 -10  -5   28.03    3.01
   1  10   5   25.17    3.35
   6  -3   4   91.82    5.22
  -6   3  -4  103.46    6.01
   6   3   4   92.19    5.75
  -6  -3  -4   96.76    6.05
   6   3   4   93.40    6.14
   6  -3   4   94.81    7.07
  -3  -1  10    2.70    1.88
  -3   1  10    1.37    2.72
  -3  -1  10    5.59    3.18
  -3  -1  10    2.49    3.18
  -3   1  10    2.46    3.20
  -3   1  10    2.33    1.79
   1   7  -8 1793.67   41.23
  -1  -7   8 1871.29   37.60
  -1   7   8 1806.56   36.84
  -1  -7   8 1909.11   37.53
  -5   0  10    1.21    3.39
  -5   0  10   -0.80    2.68
  -2  12  -1  194.49    9.80
  -2  12  -1  191.39    7.87
   2  12   1  192.06    8.30
   2 -12   1  184.52    7.10
  -2  12  -1  195.70    9.44
  -2 -12  -1  173.44    6.70
  -2 -12  -1  189.61    7.84
  -1 -12   3   93.40    5.86
   1  12  -3   75.78    5.48
  -1  12   3   83.22    4.53
  -1 -12   3   92.81    4.99
   1 -12  -3  107.03    6.14
   1 -12  -3  100.54    4.75
  -1  12   3  104.84    6.27
  -1  12   3  105.57    7.05
   1  12  -3   94.50    5.73
   1 -12  -3   98.32    5.77
   1  12  -3   96.72    5.92
   1  12  -3   90.05    6.57
  -2   9   7   72.82    6.00
   2  -9  -7   75.49    4.45
   2   9  -7   82.20    6.54
  -2  -9   7   80.79    5.58
   2   9  -7   82.74    5.98
   2  -9  -7   72.84    4.57
  -3  11  -2    9.60    3.10
  -3  11  -2   12.19    4.23
  -3  11  -2    8.82    2.46
   3  11   2    6.25    2.69
  -3 -11  -2    7.79    1.87
   3 -11   2    8.15    2.37
   3  11   2    7.06    2.20
  -3 -11  -2    8.23    2.50
   8  -2   1  763.91   17.70
  -8  -2  -1  756.71   17.64
  -8   2  -1  770.07   21.18
  -8   2  -1  721.52   17.95
  -8   2  -1  788.00   18.62
   8  -2   1  748.11   18.15
   8   2   1  719.54   19.14
  -8   2  -1  741.35   19.42
  -8  -2  -1  732.23   19.13
  -7   8   5   34.73    4.35
  -7   8   5   39.00    6.25
   7  -8  -5   32.99    3.62
   7  -8  -5   31.99    3.15
  -7   8   5   33.25    4.91
  -7  -8   5   30.14    3.66
  -7  -8   5   29.12    3.99
   7   8  -5   28.61    4.23
   7   8  -5   27.09    3.52
  -7  -8   5   29.31    2.80
  -7   8   5   29.17    3.03
  -7  -8   5   28.64    3.52
   7   0   3  104.25    5.58
  -7   0  -3  102.38    5.61
   4   4   6  321.59   10.28
   4  -4   6  281.47    9.08
  -4  -4  -6  296.55   10.04
  -5  -1  10  228.15   10.10
  -5   1  10  259.04   11.04
  -5  -1  10  228.75   10.78
  -5   1  10  254.39   11.02
   4  11  -4 1241.14   28.43
   4  11  -4 1256.45   28.55
  -4  11   4 1227.61   27.47
  -4  11   4 1188.53   29.07
   4 -11  -4 1204.83   25.63
  -4  11   4 1230.37   29.55
  -4 -11   4 1187.31   26.08
   4  11  -4 1354.62   32.83
   4 -11  -4 1182.06   25.99
  -4 -11   4 1196.56   27.07
  -4  -2  10  448.94   15.21
  -4  -2  10  461.73   12.35
  -4   2  10  473.95   15.39
  -4  -2  10  464.57   14.42
  -4  -2  10  439.52   14.56
  -4   2  10  482.90   15.48
   5   4   5   16.42    3.13
  -5  -4  -5   15.18    3.05
  -5   4  -5   15.20    2.21
   5  -4   5   14.74    2.35
   6  -9   0  375.53   14.15
   6   9   0  431.08   12.99
  -6   9   0  423.64   14.87
  -6  -9   0  402.81   11.63
  -6   9   0  389.74   17.92
  -6   9   0  419.09   13.73
  -6  -9   0  417.90   10.93
  -6  -9   0  408.57   12.85
  -6   9   0  409.23   11.90
   6  -9   0  409.15   11.55
   5 -10  -5 1191.14   26.53
  -5  10   5 1190.58   29.90
   5  10  -5 1206.63   28.19
   5  10  -5 1175.76   28.67
   5 -10  -5 1216.58   25.82
  -5  10   5 1150.94   29.39
  -5 -10   5 1186.69   27.08
   5  10  -5 1237.79   28.34
  -5 -10   5 1205.76   27.97
  -5  10   5 1123.23   28.25
   2 -12  -3    2.08    2.27
   2 -12  -3    1.60    2.01
  -2 -12   3    1.04    2.01
   2  12  -3    1.55    2.20
   2  12  -3    1.27    2.47
  -2  12   3    0.98    2.80
  -2 -12   3    0.82    2.00
   2  12  -3    1.64    3.01
  -2  12   3    0.72    2.54
  -2  12   3    1.07    1.96
   2 -12  -3    1.29    1.98
   2  12  -3    0.37    1.85
  -7   1  -3   47.88    3.92
  -7  -1  -3   52.89    4.38
  -7   1  -3   45.27    3.40
   7  -1   3   46.88    3.75
  -7   1  -3   46.07    4.29
   7   1   3   55.31    4.20
   7   1   3   48.37    4.32
   2   2   8   16.77    2.72
   2  -2   8   10.67    3.27
   2   2   8   16.13    3.02
  -2  -2  -8   16.41    2.75
   2  -2   8   12.70    2.43
   2   2   8   17.67    4.73
   5  -9   2  676.05   16.53
  -5  -9  -2  599.24   14.20
   5   9   2  665.16   17.20
  -5  -9  -2  586.12   14.54
  -5  -9  -2  662.74   17.51
  -5   9  -2  670.49   19.22
  -5   9  -2  662.16   16.68
  -5   9  -2  682.35   24.21
   1 -10  -6  154.33    6.53
  -1 -10   6  172.53    7.17
   1  10  -6  167.86    8.03
   1  10  -6  175.92    9.01
   1 -10  -6  168.18    6.35
   1 -10  -6  161.90    6.82
  -1  10   6  155.87    7.25
   2 -11  -5    4.17    2.11
  -2  11   5    4.78    2.93
  -2  11   5    3.81    2.70
   2 -11  -5    3.76    2.02
   2 -11  -5    5.14    2.06
  -2  11   5    3.76    1.82
   2  11  -5    3.20    2.77
   2  11  -5    4.56    2.71
  -2 -11   5    2.73    2.45
  -1  11  -4   60.55    5.77
  -1 -11  -4   58.41    3.61
   1 -11   4   63.34    4.13
  -1 -11  -4   59.25    4.31
   1  11   4   58.79    4.48
   2  -6   7   26.35    3.18
  -2   6  -7   25.71    6.04
   2   6   7   26.74    3.26
  -2  -6  -7   26.52    3.28
   2  -8   6   19.37    2.87
  -2   8  -6   18.95    3.04
  -2   8  -6   19.73    5.76
   2   8   6   18.13    3.01
  -2  -8  -6   18.08    2.63
   5   8   3   12.83    2.99
   5  -8   3   11.14    2.41
  -5   8  -3   11.13    2.46
  -5   8  -3   11.29    3.01
  -5   8  -3   10.14    5.56
  -3  12   1  272.00    9.61
  -3 -12   1  262.62    9.61
  -3 -12   1  259.02    8.80
   3  12  -1  273.84   10.33
   3  12  -1  266.79   10.20
   3 -12  -1  277.86    9.19
  -3  12   1  274.75   11.50
  -3  12   1  277.68   11.34
  -8   3   8   26.09    4.89
   8  -3  -8   23.12    2.82
  -8  -3   8   25.89    4.32
   8   3  -8   27.85    3.93
   8   3  -8   27.01    3.38
  -8  -3   8   28.46    5.33
  -8  -3   8   25.32    3.81
  -7   8   1  680.70   20.75
   7  -8  -1  659.31   15.85
  -7  -8   1  661.01   15.33
  -7   8   1  672.78   16.35
  -7   8   1  727.35   25.37
   7  -8  -1  642.31   19.32
  -7   8   1  664.78   18.86
  -7  -8   1  644.23   17.74
   4   9  -7  159.16    8.03
   4   9  -7  163.43    8.02
   4  -9  -7  145.32    6.36
   4  -9  -7  147.17    6.01
  -4   9   7  151.49    6.13
  -4  -9   7  158.81    7.26
  -4  -9   7  155.96    7.48
   4   9  -7  140.97    7.69
  -1   5  -8   93.95    8.89
   1  -5   8  107.61    5.52
  -1  -5  -8  105.79    5.46
   1   5   8  105.17    5.55
   1  -5   8  105.42    5.80
  -3  -2  10 1619.05   35.52
  -3   2  10 1614.89   31.39
  -3  -2  10 1618.16   37.03
  -3  -2  10 1595.49   31.94
  -3   2  10 1631.99   37.04
  -3  -2  10 1600.98   35.57
  -3   2  10 1645.75   37.38
   1  -9   6  817.17   19.33
  -1   9  -6  839.42   25.44
  -1  -9  -6  795.83   18.24
  -1  -9  -6  683.64   18.08
  -1  -9  -6  827.73   20.35
   1   9   6  825.67   20.18
   0   3   9  423.02   13.54
   0  -3   9  397.65   12.49
   0  -3   9  380.51   14.16
   0   3   9  408.97   11.82
   0 -12   3    4.47    2.32
   0 -12  -3    3.72    2.33
   0  12  -3    3.25    2.36
   0 -12  -3    3.67    1.93
   0  12   3    3.20    2.72
   0  12  -3    5.09    2.06
   0  12   3    3.76    2.51
   0  12  -3    2.89    2.99
   0  12  -3    4.40    2.30
  -3  12   2   21.03    3.85
  -3  12   2   19.70    4.01
   3 -12  -2   22.25    3.06
  -3  12   2   20.97    3.23
   3  12  -2   19.97    3.45
  -3 -12   2   20.57    2.83
   3  12  -2   21.26    3.47
   3  12  -2   20.89    3.77
  -3 -12   2   20.29    3.22
  -6   6  -3   14.05    2.41
  -6  -6  -3   14.42    3.35
   6   6   3   12.38    3.19
  -6   6  -3   13.60    3.38
  -6   6  -3   14.99    2.57
   6  -6   3   14.78    2.61
  -9  -4   4   46.58    5.10
   9  -4  -4   46.93    3.52
   9  -4  -4   43.28    4.48
  -9  -4   4   48.75    4.18
  -9  -4   4   48.71    3.26
   9  -4  -4   44.80    5.25
   9   4  -4   52.82    4.18
   9  -4  -4   40.23    3.42
  -9   4   4   40.80    4.41
   7   3  -9   86.42    5.53
  -7  -3   9   83.00    6.00
   7   3  -9   88.52    5.75
  -7   3   9   77.20    6.56
  -7   3   9   79.15    6.14
   7  -3  -9   74.49    4.00
  -7  -3   9   79.57    6.44
  -9   3   6  219.56   10.51
   9  -3  -6  224.29    7.51
  -9  -3   6  208.32    9.68
   9  -3  -6  220.05    8.01
  -9  -3   6  219.15    9.08
   9   3  -6  229.61    8.75
   9  -3  -6  230.25   11.03
  -9   3   6  216.49    9.55
  -9  -3   6  218.55    9.48
   1 -11  -5    1.15    2.23
  -1  11   5    0.77    2.07
   1 -11  -5    0.83    1.48
   1 -11  -5    0.86    1.70
   1  11  -5    0.93    2.17
   1  11  -5    1.28    2.74
  -1  11   5    0.13    2.43
   8   5  -7  148.83    7.11
   8  -5  -7  144.56    6.97
  -8   5   7  146.22    8.19
  -8  -5   7  141.71    7.99
  -8   5   7  141.05    8.64
  -8  -5   7  150.26    7.71
   8   5  -7  152.91    8.30
  -8  -5   7  147.76    7.24
   8  -5  -7  145.95    5.88
   8  -5  -7  141.98    6.12
  -5  -2  10  449.30   14.51
  -5   2  10  456.36   15.17
  -5  -2  10  470.22   16.02
   5   2 -10  428.54   18.65
  -5   2  10  464.73   15.01
  -8  -6   6   61.06    4.70
   8  -6  -6   55.43    3.77
   8  -6  -6   55.05    3.64
  -8  -6   6   55.51    3.87
   8   6  -6   58.49    4.41
  -8  -6   6   64.60    5.51
   8  -6  -6   54.64    4.36
  -8   6   6   52.01    5.09
   8   6  -6   57.54    5.39
  -8  -6   6   56.22    5.05
  -9   0   7    3.26    4.86
   9   0  -7    1.92    4.32
   9   0  -7    1.32    2.29
  -4 -10   6   72.65    5.14
   4  10  -6   74.71    5.43
   4  10  -6   75.49    5.42
  -4 -10   6   74.03    5.00
   4 -10  -6   74.62    4.28
   4  10  -6   74.61    5.63
  -4  10   6   71.75    6.16
   4 -10  -6   75.48    4.52
   3   6  -9  363.20   14.51
  -3   6   9  381.92   13.24
  -3   6   9  353.56   10.29
  -3  -6   9  368.35   12.62
  -3  -6   9  358.87   11.76
  -9  -3   2  357.38   11.46
  -9   3   2  331.70   12.78
  -9  -3   2  336.07   11.58
   9  -3  -2  326.77   12.18
  -9  -3   2  345.44   12.60
   9  -3  -2  338.01    9.79
   9   3  -2  354.31   11.19
  -9  -3   2  346.25   10.03
   9  -3  -2  344.40   10.55
  -9   3   2  336.07   11.69
  -4  -6   9   22.66    3.57
  -4   6   9   25.32    2.58
  -4   6   9   24.64    4.14
  -4   6   9   26.83    4.33
   4  -6  -9   25.39    2.67
  -4  -6   9   22.93    3.57
   4   6  -9   22.84    3.97
  -3  11   5  245.58    8.29
   3 -11  -5  271.35    9.40
  -3  11   5  264.64   10.47
   3  11  -5  264.45   10.50
  -3 -11   5  257.52    9.02
  -3  11   5  282.08   11.34
   3  11  -5  259.00   10.34
  -3 -11   5  255.32    9.49
   3 -11  -5  267.79    8.65
  -7   5  -2  242.71    9.16
   7   5   2  237.53    8.84
   7  -5   2  244.68   10.96
  -7   5  -2  241.03   10.10
  -7   5  -2  257.96    8.65
  -7   5  -2  235.69    8.59
  -7  -5  -2  234.27    9.00
   7  -5   2  239.35    8.17
   7   2   3  115.63    6.46
  -7   2  -3  116.28    6.76
   7   2   3  118.27    5.93
  -7  -2  -3  108.61    5.95
  -7   2  -3  115.46    6.03
   7  -2   3  113.64    5.22
   7  -2   3  113.81    5.63
  -7   2  -3  113.06    5.39
  -2   0  10  545.02   14.31
  -2   0  10  561.13   17.01
  -2   0  10  560.45   13.66
  -2   0  10  548.48   16.67
   9   0  -1  126.68    6.19
   9   0  -1  126.34    5.35
  -9   0   1  133.76    6.75
  -9   0   1  134.98    5.87
  -9   0   1  128.40    7.04
   9   0  -1  132.65    7.42
   3  -4   7  341.27   10.49
   3   4   7  349.12   10.90
  -3  -4  -7  342.79   10.65
  -9   1   7 2510.29   53.89
  -9  -1   7 2876.40   40.17
  -9  -1   7 2591.61   52.84
   9   1  -7 2622.06   28.90
   9  -1  -7 2606.89   49.86
   9  -1  -7 2668.97   42.91
   9  -1  -7 2647.46   26.92
  -9  -4   5  116.65    5.08
   9  -4  -5  119.49    5.33
  -9  -4   5  123.45    6.59
  -9  -4   5  117.63    7.44
  -9  -4   5  125.66    7.34
   9  -4  -5  117.29    5.57
  -9   4   5  119.86    7.21
  -9  -4   5  123.44    5.58
   9  -4  -5  119.82    7.49
   9   4  -5  128.76    6.40
   3   8  -8    4.39    3.19
  -3  -8   8    3.25    2.43
  -3   8   8    1.38    1.52
   3   8  -8    2.64    2.34
  -3   8   8    0.70    2.85
  -3  -8   8    2.80    2.07
   3  -8  -8    1.10    1.37
  -3  -8   8    1.97    2.08
   3  -8  -8    1.51    1.58
  -8  -3  -1   52.81    3.51
  -8  -3  -1   50.92    4.40
  -8   3  -1   48.38    4.06
  -8   3  -1   50.82    4.86
  -8   3  -1   50.11    3.56
  -8   3  -1   44.86    3.65
   8  -3   1   47.94    3.84
   8  -3   1   50.52    3.51
   1   9  -7   39.31    5.07
  -1  -9   7   38.02    3.91
   1  -9  -7   41.53    3.70
  -1   9   7   40.77    3.90
   1  -9  -7   41.61    3.19
   1  -9  -7   40.50    3.02
  -1   9   7   42.00    4.58
  -1  -9   7   35.71    3.61
   9  -4  -3  193.52    8.85
  -9   4   3  191.36    8.80
  -9   4   3  203.48   10.14
  -9  -4   3  212.12    7.25
   9  -4  -3  203.08    7.14
   9  -4  -3  202.91    7.55
  -9  -4   3  208.32    9.44
   9   4  -3  214.55    8.28
  -9  -4   3  197.70    8.67
   9  -4  -3  212.82   10.92
  -9  -4   3  209.95    8.35
  -8  -6   1  116.12    5.16
  -8   6   1  112.31    6.41
  -8   6   1  116.21    7.35
   8  -6  -1  116.29    5.42
   8   6  -1  117.81    6.40
  -8  -6   1  119.28    6.94
   6   8  -7  828.10   21.48
  -6  -8   7  859.13   20.12
  -6  -8   7  870.58   21.73
   6   8  -7  873.13   23.09
   6  -8  -7  834.10   18.56
   6  -8  -7  806.31   20.21
  -6   8   7  847.23   22.52
   3  12   0    5.79    2.62
  -3  12   0    6.25    2.76
   3 -12   0    5.42    2.34
  -3 -12   0    5.66    2.01
  -3  12   0    8.09    3.51
   3  12   0    6.01    2.40
  -3 -12   0    6.13    2.68
  -3  12   0    6.45    2.30
  -2  -1  10    1.97    2.79
  -2  -1  10    2.83    1.97
  -2  -1  10    1.68    1.70
  -2   1  10    3.04    1.67
  -2   1  10    3.32    2.66
  -2   1  10    3.73    3.09
  -2  -1  10    2.03    2.34
  -2  -1  10    1.33    2.37
   9   1  -1 1423.16   28.56
  -9   1   1 1398.75   32.86
  -9  -1   1 1448.86   29.03
  -9   1   1 1466.70   30.08
   9  -1  -1 1416.76   29.15
   9   1  -1 1471.63   31.31
   9  -1  -1 1461.45   30.97
   9  -1  -1 1436.51   32.38
  -9  -1   1 1441.19   30.68
  -9  -1   1 1432.85   32.55
  -9   1   1 1396.52   31.56
  -1   5   9   86.44    5.75
  -1  -5   9   84.17    5.30
  -1  -5   9   77.51    5.16
   1   5  -9   78.02    8.26
   8  -5   0   26.23    2.82
  -8   5   0   27.13    3.39
  -8   5   0   28.31    4.41
  -8  -5   0   26.16    3.93
  -8  -5   0   26.79    3.59
  -8  -5   0   27.70    2.64
  -4   3  10  121.22    7.33
  -4  -3  10  116.22    6.53
  -4   3  10  121.35    7.21
  -4  -3  10  110.24    6.90
   4   3 -10  109.98    9.22
  -8  -7   4    0.32    1.51
   8  -7  -4    0.74    2.05
  -8  -7   4    0.76    2.05
  -8   7   4    2.01    3.85
  -8  -7   4    4.41    3.07
  -8  -7   4    1.07    2.77
  -8   7   4    0.76    2.85
   8   7  -4    1.24    2.21
   8  -7  -4    0.20    2.41
   4   7   5   12.46    2.90
  -4  -7  -5   11.53    2.88
  -4   7  -5   10.36    2.61
   4  -7   5   10.93    2.44
  -6   5   9   16.36    4.06
   6   5  -9   13.82    2.99
  -6  -5   9   12.87    3.27
   6  -5  -9   16.37    2.59
  -6  -5   9   12.87    3.35
  -6   5   9   16.13    3.78
   6   5  -9   12.89    3.05
   4 -11   1    1.40    2.19
  -4  11  -1    1.07    1.65
  -4  11  -1    0.99    2.01
  -4  11  -1    0.99    3.96
   4  11   1    0.23    1.75
  -4 -11  -1    1.03    1.43
   4  11   1    0.43    2.27
  -4 -11  -1    1.14    2.43
  -4  11  -1    2.51    3.02
  -6  -4  -4   25.04    3.30
   6  -4   4   23.75    2.82
   6   4   4   24.28    3.47
  -6   4  -4   23.57    2.72
  -6   4  -4   22.62    3.33
  -8   7   3  339.10   12.32
   8  -7  -3  356.24   10.34
  -8  -7   3  347.72   11.15
  -8  -7   3  345.29    9.54
  -8  -7   3  337.70   12.02
   8   7  -3  351.79   11.36
   8  -7  -3  348.85   12.41
  -8  -7   3  341.65   11.72
  -8   7   3  336.80   13.24
   5  10   1   24.66    3.39
  -5 -10  -1   22.05    2.49
  -5 -10  -1   27.22    3.69
   5 -10   1   24.82    2.87
  -5  10  -1   24.04    5.52
  -5  10  -1   24.67    3.37
  -5  10  -1   25.00    4.18
   2   3   8   10.88    4.57
   2  -3   8    8.50    2.17
   2   3   8   10.91    2.50
  -2  -3  -8   10.15    2.34
   2   3   8    9.70    2.55
  -6  10   3  200.88    7.66
   6  10  -3  209.49    9.59
  -6  10   3  208.20   10.27
  -6  10   3  207.85    9.36
   6 -10  -3  207.93    8.49
   6  10  -3  205.99    8.52
  -6  10   3  200.49   11.71
   6 -10  -3  184.56    7.13
  -6 -10   3  200.33    8.61
   6   0 -10  179.71    7.97
  -6   0  10  175.06    9.27
  -6   0  10  164.76    8.52
  -7   7   7    6.22    4.07
   7  -7  -7    5.28    2.19
  -7   7   7    5.60    3.54
  -7  -7   7    4.33    3.11
   7  -7  -7    5.54    2.01
  -7  -7   7    4.43    3.03
   7   7  -7    4.95    2.42
  -7  -7   7    5.03    1.98
  -7  -7   7    6.43    2.87
   7   7  -7    5.53    2.73
   4   8  -8  648.79   18.29
  -4  -8   8  623.61   16.60
   4   8  -8  622.03   17.83
  -4   8   8  622.15   18.41
  -4   8   8  624.62   15.26
   4  -8  -8  623.11   15.48
   4  -8  -8  594.69   19.36
  -4  -8   8  614.47   15.96
  -4  -8   8  627.14   17.46
   3 -12  -3 1283.46   27.98
  -3 -12   3 1291.77   27.83
  -3  12   3 1270.92   30.38
   3  12  -3 1233.57   28.95
   3  12  -3 1293.74   29.24
   3 -12  -3 1257.42   27.01
  -3  12   3 1264.57   27.62
  -3 -12   3 1249.34   28.31
  -3  12   3 1276.26   30.71
   3  12  -3 1198.86   29.27
   6  10  -2   82.81    5.93
   6 -10  -2   82.92    4.49
   6  10  -2   80.80    5.10
  -6  10   2   84.60    8.19
  -6  10   2   75.32    5.44
  -6 -10   2   83.58    5.36
  -6  10   2   86.44    4.79
   6 -10  -2   77.53    5.37
  -6  10   2   86.61    6.74
  -3   3  10  334.89   12.48
   3   3 -10  282.63   14.67
  -3   3  10  330.81   12.13
  -3  -3  10  320.95   11.22
  -3   3  10  331.86    9.62
  -3  -3  10  318.95   11.79
  -2  -8   8    7.75    2.49
  -2   8   8    8.55    3.08
   2  -8  -8    7.90    1.78
   2  -8  -8    7.97    1.94
   2   8  -8    8.36    3.61
  -6  -1  10    2.05    2.85
   6   1 -10    2.88    2.12
  -6  -1  10    3.73    3.14
  -6   1  10    0.77    3.17
  -6   1  10    1.65    3.35
   9  -2  -7  306.32   13.36
   9   2  -7  284.39    9.82
   9  -2  -7  292.10    9.75
  -9  -2   7  279.78   11.80
  -9  -2   7  283.01   10.96
  -9   2   7  282.52   12.02
  -9   2   7  286.64   11.60
   9  -2  -7  280.78    8.60
  -5 -11   2  634.77   16.12
  -5  11   2  652.55   19.72
   5 -11  -2  573.96   17.05
  -5  11   2  642.19   16.39
  -5 -11   2  636.31   17.07
  -5  11   2  640.43   18.82
  -5  11   2  644.47   20.67
   5  11  -2  626.52   18.34
  -6   9   6  995.44   26.10
   6  -9  -6 1017.89   22.33
   6   9  -6 1015.01   28.41
   6   9  -6 1038.92   24.95
   6  -9  -6 1013.32   23.30
  -6   9   6  998.51   25.90
  -6  -9   6 1022.83   23.63
  -6  -9   6 1013.04   24.42
  -3  -7  -6  487.43   13.91
  -3   7  -6  442.84   19.84
   3  -7   6  489.03   13.25
  -3   7  -6  458.31   14.93
   3   7   6  489.04   13.80
  -2  -6   9  781.21   19.93
  -2   6   9  695.17   19.03
   2   6  -9  707.26   23.30
  -2  -6   9  706.31   18.52
  -6   7   8   39.74    5.15
   6  -7  -8   43.73    3.33
  -6   7   8   43.28    4.88
   6   7  -8   40.06    4.28
  -6  -7   8   37.59    4.25
   6   7  -8   38.54    4.19
   5   6  -9    2.12    1.92
  -5  -6   9    2.52    2.54
   5   6  -9    1.50    2.35
   5  -6  -9    0.25    2.06
  -5  -6   9    1.72    2.59
  -5   6   9    0.62    3.01
   5   6  -9    1.81    2.47
  -5   6   9    0.60    3.11
  -2   2  10    2.27    3.08
  -2  -2  10    3.82    2.68
  -2   2  10    1.27    2.53
  -2  -2  10    4.80    2.93
  -9   2   1  797.14   21.00
  -9   2   1  813.78   20.15
  -9  -2   1  798.15   20.47
  -9   2   1  809.10   21.92
   9  -2  -1  805.68   18.82
  -9  -2   1  822.60   22.24
   9   2  -1  810.87   19.74
  -9  -2   1  781.97   19.16
   9  -2  -1  769.74   21.09
   9  -2  -1  796.65   18.47
  -9  -2   1  808.54   18.39
  -5  -3  10   44.35    5.02
  -5   3  10   36.07    4.90
  -5  -3  10   41.39    5.09
  -5  -3  10   43.31    4.43
   5   3 -10   42.81    5.73
  -5   3  10   40.71    4.67
  -5  -7  -4  174.93    7.65
   5  -7   4  178.19    7.03
  -5   7  -4  185.14    7.68
  -5   7  -4  211.03   13.23
   5   7   4  164.10    7.25
  -5   7  -4  167.46    8.19
  -2  12  -2  142.23    8.32
  -2  12  -2  155.16    8.51
   2  12   2  149.79    7.18
  -2 -12  -2  149.12    6.21
  -2  12  -2  152.71    7.29
  -2 -12  -2  145.59    6.75
   5  11  -3   20.91    3.62
  -5 -11   3   20.33    3.00
  -5 -11   3   19.41    3.50
  -5  11   3   18.30    2.76
  -5  11   3   17.43    3.96
   5 -11  -3   17.09    2.69
  -5  11   3   16.58    3.60
   5 -11  -3   16.00    2.88
  -5  11   3   16.96    4.12
  -7  -8   6   97.98    6.06
   7   8  -6   99.04    5.73
   7  -8  -6   92.54    5.18
  -7   8   6   87.98    6.13
  -7   8   6   91.08    7.18
  -7  -8   6   95.48    5.52
  -7  -8   6   95.63    5.80
   7   8  -6   97.50    6.71
  -8   4   8   85.57    6.87
   8   4  -8   84.46    5.80
   8  -4  -8   81.74    4.33
   8   4  -8   80.69    5.12
  -8   4   8   75.82    6.07
  -8  -4   8   83.38    5.97
  -8  -4   8   80.61    6.10
  -8  -4   8   80.93    5.62
   0  10   6    2.31    2.33
   0 -10  -6    3.49    2.01
   0 -10  -6    3.33    1.52
   0 -10  -6    3.95    2.51
   0 -10   6    4.56    2.49
   0  10  -6    5.60    3.43
  -7   3  -3    5.81    2.27
   7   3   3    5.40    2.60
  -7   3  -3    6.22    1.99
  -7   3  -3    5.03    2.73
   7  -3   3    5.83    2.06
  -7  -3  -3    7.18    2.65
   7  -3   3    5.24    2.30
   4  -5   6  114.29    5.51
   4   5   6  128.60    6.33
  -4  -5  -6  124.73    6.21
   8  -7  -5  113.16    6.33
  -8   7   5  111.66    7.77
   8   7  -5  106.71    7.13
  -8  -7   5  109.93    6.11
   8  -7  -5  109.70    5.14
  -8  -7   5  106.61    6.48
  -8  -7   5  107.45    4.84
  -8   7   5  108.05    6.95
  -8  -7   5  108.26    6.61
   8   7  -5  106.97    6.00
  -6 -10   4    6.48    2.64
   6  10  -4    5.45    3.19
  -6  10   4    6.86    3.58
   6 -10  -4    6.45    2.50
  -6  10   4    7.06    4.27
  -6  10   4    6.15    2.95
  -6  10   4    6.35    2.23
   6  10  -4    4.91    3.07
  -6 -10   4    5.37    2.81
   0  -4   9  360.23   12.19
   0  -4   9  421.25   13.04
   0   4   9  434.73   13.81
   0 -11  -5    6.22    1.91
   0 -11  -5    5.25    2.56
   0 -11  -5    4.70    2.05
   0  11   5    5.79    2.42
   0  11  -5    5.35    2.32
   0 -11   5    5.49    2.64
   0  11   5    5.07    2.94
   1  12   3   22.27    3.44
  -1 -12  -3   25.56    3.36
  -1  12  -3   26.24    3.82
  -1 -12  -3   22.66    2.56
   1  12   3   22.27    3.53
  -1  12  -3   29.35    4.59
  -1  12  -3   27.60    3.46
  -5  -5  -5  484.57   13.86
   5   5   5  485.84   13.65
   5  -5   5  479.59   12.91
   7   6  -8  158.61    7.65
  -7  -6   8  152.42    7.39
   7   6  -8  159.04    8.12
  -7   6   8  146.91    8.54
  -7  -6   8  147.61    7.54
  -7  -6   8  145.07    7.93
  -7   6   8  140.18    7.89
   7  -6  -8  147.61    6.03
   5  -9  -7   17.59    2.66
   5  -9  -7   19.07    2.71
  -5   9   7   18.55    4.01
   5   9  -7   18.33    3.29
  -5  -9   7   17.35    3.43
   5   9  -7   18.72    3.58
  -5  -9   7   17.00    3.56
   5   9  -7   18.35    3.49
  -7  -4   9  162.36    8.32
  -7  -4   9  171.09    9.35
  -7   4   9  153.90    8.84
   7   4  -9  171.69    8.31
   7  -4  -9  152.99    6.07
   7   4  -9  159.42    7.66
  -7   4   9  154.81    8.26
   8  -7  -2  626.90   15.27
  -8   7   2  628.93   19.46
  -8  -7   2  603.86   17.20
  -8  -7   2  630.90   17.67
  -8  -7   2  630.32   14.88
   8   7  -2  642.05   16.83
  -8   7   2  623.43   17.84
  -9  -4   6  385.93   13.51
   9  -4  -6  413.19   14.28
   9   4  -6  394.38   12.12
  -9  -4   6  386.53   12.46
  -9   4   6  407.42   14.02
  -9  -4   6  392.34   13.17
   9  -4  -6  412.27   11.72
   9  -4  -6  410.97   11.24
  -9   4   6  395.27   14.70
  -5  11   1  639.87   19.76
  -5  11   1  605.82   17.76
   5 -11  -1  630.38   15.73
   5  11  -1  654.09   17.57
  -5  11   1  641.18   16.55
  -5  11   1  654.75   21.67
   5  11  -1  642.55   17.87
  -5 -11   1  639.47   15.90
  -5 -11   1  632.58   17.04
  -6   2  10  290.08   11.36
  -6   2  10  296.16   12.19
   6   2 -10  296.11   14.59
  -6  -2  10  301.96   11.50
   6   2 -10  318.22   11.15
  -6  -2  10  295.06   12.18
   7  -9  -3    0.79    1.95
   7   9  -3    1.40    2.41
  -7   9   3    0.69    2.72
  -7   9   3    1.42    1.93
  -7   9   3   -0.38    4.54
   7  -9  -3    0.49    2.04
  -7  -9   3    2.99    3.03
  -7  -9   3    1.75    1.49
  -7   9   3    0.68    3.41
   0   7   8   62.71    4.49
   0   7  -8   60.03    7.37
   0  -7   8   56.83    4.31
   0   7   8   64.18    5.11
   0  -7  -8   61.26    4.21
   0  -7   8   56.83    4.12
   0 -13   0    0.67    2.16
   0  13   0    1.23    2.48
   0 -13   0    1.61    2.36
   0  13   0    1.06    2.50
   0  13   0    1.22    3.12
   7  -7   1  178.09    9.13
   7   7   1  220.24    8.61
  -7  -7  -1  177.36    7.28
  -7  -7  -1  198.73    7.38
  -7   7  -1  203.21    7.30
  -7   7  -1  187.68    8.53
   7  -7   1  196.73    7.25
  -7  -7  -1  201.91    8.37
  -7   7  -1  188.79    9.22
  -4 -11   5    6.54    2.58
   4  11  -5    7.69    3.16
  -4  11   5    8.70    3.03
   4  11  -5    6.09    2.97
   4  11  -5    6.29    2.85
   4 -11  -5    8.36    2.21
   4 -11  -5    8.56    2.35
  -4  11   5    9.30    3.55
   9  -4  -2   26.55    2.83
   9  -4  -2   24.18    2.87
  -9  -4   2   28.66    3.22
  -9  -4   2   25.02    4.19
  -9   4   2   24.38    4.33
  -9  -4   2   27.46    3.83
  -9   4   2   24.47    3.66
   9   4  -2   29.88    3.79
  -9  -4   2   27.68    2.69
   1   0   9 1847.82   37.17
   2 -12  -4  348.38   10.48
  -2  12   4  338.70   11.90
   2 -12  -4  345.94   10.96
  -2  12   4  353.75   13.04
  -2  12   4  343.99   10.38
  -2 -12   4  351.08   10.73
  -2 -12   4  339.34   11.22
   2  12  -4  363.91   12.66
   2  12  -4  375.12   14.11
   2 -12  -4  347.21   10.07
   1 -12  -4    6.88    2.43
  -1 -12   4    4.60    2.42
  -1  12   4    9.03    2.84
   1  12  -4    5.15    2.49
   1 -12  -4    7.16    2.06
  -1  12   4    9.35    3.48
   1 -12  -4    8.50    2.34
  -3  10  -4   22.03    2.96
  -3 -10  -4   24.50    3.60
   3  10   4   25.41    3.64
  -3 -10  -4   21.54    2.34
   3 -10   4   26.86    3.09
  -3  10  -4   26.04    5.71
  -1   8  -7  142.56   10.30
   1  -8   7  140.84    6.38
  -1  -8  -7  157.69    6.33
   1   8   7  149.72    6.97
   6   8   2    6.35    2.86
  -6   8  -2    5.67    3.03
  -6   8  -2    7.14    5.10
   6  -8   2    5.49    2.01
  -6   8  -2    5.08    1.99
  -8   0   9    0.56    3.60
  -8   0   9    0.51    3.22
  -6 -10   1  381.18   13.10
  -6  10   1  389.44   11.65
   6 -10  -1  334.91   14.05
  -6  10   1  373.84   13.85
[truncated: 157,448 more chars]
